# Supplementary material for: Microbial co-occurrence networks of gut microbiota reveal community conservation and diet-associated shifts in cichlid fishes
Source: Anim Microbiome. 2020 Sep 29;2:36. doi: 10.1186/s42523-020-00054-4 (PMC7807433; doi:10.1186/s42523-020-00054-4)
Supplement: Supplementary file 1 — Additional file 1: Table S1. Sample metadata; Table S2. OTU input matrix (774 OTUs) and taxonomic classification. [file 42523_2020_54_MOESM1_ESM.xlsx]

## Sheet: Table S1
Specimen_ID	Species	Continent	Lake	Main_diet_category
Altfas.1	Altolamprologus fasciatus	Africa	Tanganyika	C	O=omnivore
Altfas.2	Altolamprologus fasciatus	Africa	Tanganyika	C	C=carnivore
Altfas.3	Altolamprologus fasciatus	Africa	Tanganyika	C	H=herbivore
Altfas.4	Altolamprologus fasciatus	Africa	Tanganyika	C	SC=scale-eater
Altfas.5	Altolamprologus fasciatus	Africa	Tanganyika	C	I=insectivore
Audelw.1	Aulonochranus dewindtii	Africa	Tanganyika	O	P=planktivore
Audelw.2	Aulonochranus dewindtii	Africa	Tanganyika	O
Audelw.3	Aulonochranus dewindtii	Africa	Tanganyika	O
Audelw.4	Aulonochranus dewindtii	Africa	Tanganyika	O
Audelw.5	Aulonochranus dewindtii	Africa	Tanganyika	O
Ctehor.1	Ctenochormis horei	Africa	Tanganyika	O
Ctehor.2	Ctenochormis horei	Africa	Tanganyika	O
Ctehor.3	Ctenochormis horei	Africa	Tanganyika	O
Ctehor.4	Ctenochormis horei	Africa	Tanganyika	O
Cypcol.1	Cyprichromis coloratus	Africa	Tanganyika	P
Cypcol.2	Cyprichromis coloratus	Africa	Tanganyika	P
Cypcol.3	Cyprichromis coloratus	Africa	Tanganyika	P
Enamel.1	Enantiopus melanogenys	Africa	Tanganyika	C
Enamel.2	Enantiopus melanogenys	Africa	Tanganyika	C
Erecya.1	Eretmodus cyanostictus	Africa	Tanganyika	H
Erecya.2	Eretmodus cyanostictus	Africa	Tanganyika	H
Erecya.3	Eretmodus cyanostictus	Africa	Tanganyika	H
Erecya.4	Eretmodus cyanostictus	Africa	Tanganyika	H
Erecya.5	Eretmodus cyanostictus	Africa	Tanganyika	H
F420	Amphilophus citrinellus	America	Apoyeque	O
Gnapfe.1	Gnathochromis pfefferi	Africa	Tanganyika	C
Gnapfe.3	Gnathochromis pfefferi	Africa	Tanganyika	C
H001	Amphilophus xiolaensis	America	Xiloá	O
H002	Amphilophus sagittae	America	Xiloá	O
H003	Amphilophus citrinellus lipped	America	Apoyeque	O
H004	Amphilophus sagittae	America	Xiloá	O
H005	Amphilophus xiolaensis	America	Xiloá	O
H006	Amphilophus citrinellus lipped	America	Apoyeque	O
H007	Amphilophus citrinellus lipped	America	Apoyeque	O
H008	Amphilophus citrinellus	America	Apoyeque	O
H009	Amphilophus xiolaensis	America	Xiloá	O
H010	Amphilophus citrinellus	America	Apoyeque	O
H011	Amphilophus sagittae	America	Xiloá	O
H012	Amphilophus xiolaensis	America	Xiloá	O
H013	Amphilophus citrinellus lipped	America	Apoyeque	O
H014	Amphilophus xiolaensis	America	Xiloá	O
H015	Amphilophus citrinellus	America	Apoyeque	O
H016	Amphilophus sagittae	America	Xiloá	O
H017	Amphilophus citrinellus	America	Apoyeque	O
H018	Amphilophus sagittae	America	Xiloá	O
H020	Amphilophus citrinellus lipped	America	Apoyeque	O
H022	Amphilophus citrinellus	America	Apoyeque	O
H023	Amphilophus citrinellus lipped	America	Apoyeque	O
H024	Amphilophus sagittae	America	Xiloá	O
H026	Amphilophus citrinellus	America	Apoyeque	O
H027	Amphilophus citrinellus lipped	America	Apoyeque	O
H028	Amphilophus sagittae	America	Xiloá	O
H029	Amphilophus citrinellus lipped	America	Apoyeque	O
H031	Amphilophus amarillo	America	Xiloá	O
H032	Amphilophus sagittae	America	Xiloá	O
H034	Amphilophus citrinellus	America	Apoyeque	O
H036	Amphilophus citrinellus lipped	America	Apoyeque	O
H037	Amphilophus amarillo	America	Xiloá	O
H039	Amphilophus astorquii	America	Apoyo	O
H040	Amphilophus citrinellus	America	Apoyeque	O
H042	Amphilophus amarillo	America	Xiloá	O
H043	Amphilophus xiolaensis	America	Xiloá	O
H045	Amphilophus xiolaensis	America	Xiloá	O
H047	Amphilophus sagittae	America	Xiloá	O
H048	Amphilophus citrinellus lipped	America	Apoyeque	O
H049	Amphilophus sagittae	America	Xiloá	O
H050	Amphilophus sagittae	America	Xiloá	O
H051	Amphilophus amarillo	America	Xiloá	O
H053	Amphilophus zaliosus	America	Apoyo	O
H054	Amphilophus citrinellus	America	Apoyeque	O
H055	Amphilophus amarillo	America	Xiloá	O
H057	Amphilophus amarillo	America	Xiloá	O
H059	Amphilophus citrinellus	America	Apoyeque	O
H060	Amphilophus amarillo	America	Xiloá	O
H061	Amphilophus amarillo	America	Xiloá	O
H063	Amphilophus amarillo	America	Xiloá	O
H064	Amphilophus amarillo	America	Xiloá	O
H065	Amphilophus xiolaensis	America	Xiloá	O
H066	Amphilophus amarillo	America	Xiloá	O
H069	Amphilophus amarillo	America	Xiloá	O
H070	Amphilophus citrinellus	America	Apoyeque	O
H072	Amphilophus xiolaensis	America	Xiloá	O
H073	Amphilophus flaveolus	America	Apoyo	O
H074	Amphilophus xiolaensis	America	Xiloá	O
H075	Amphilophus citrinellus	America	Apoyeque	O
H078	Amphilophus sagittae	America	Xiloá	O
H081	Amphilophus citrinellus	America	Apoyeque	O
H082	Amphilophus sagittae	America	Xiloá	O
H083	Amphilophus sagittae	America	Xiloá	O
H084	Amphilophus xiolaensis	America	Xiloá	O
H085	Amphilophus citrinellus	America	Apoyeque	O
H086	Amphilophus chancho	America	Apoyo	O
H087	Amphilophus amarillo	America	Xiloá	O
H088	Amphilophus amarillo	America	Xiloá	O
H089	Amphilophus sagittae	America	Xiloá	O
H090	Amphilophus xiolaensis	America	Xiloá	O
H092	Amphilophus xiolaensis	America	Xiloá	O
H156	Amphilophus citrinellus	America	Managua	O
H167	Amphilophus citrinellus	America	Managua	O
H171	Amphilophus sagittae	America	Xiloá	O
H194	Amphilophus citrinellus	America	Managua	O
H203	Amphilophus citrinellus	America	Managua	O
H206	Amphilophus citrinellus	America	Managua	O
H214	Amphilophus labiatus	America	Nicaragua	O
H227	Amphilophus zaliosus	America	Apoyo	O
H237	Amphilophus citrinellus	America	Nicaragua	O
H243	Amphilophus citrinellus	America	Nicaragua	O
H251	Amphilophus labiatus	America	Nicaragua	O
H252	Amphilophus chancho	America	Apoyo	O
H278	Amphilophus citrinellus	America	Managua	O
H286	Amphilophus citrinellus	America	Managua	O
H288	Amphilophus zaliosus	America	Apoyo	O
H293	Amphilophus chancho	America	Apoyo	O
H294	Amphilophus zaliosus	America	Apoyo	O
H301	Amphilophus citrinellus	America	Managua	O
H304	Amphilophus citrinellus	America	Nicaragua	O
H306	Amphilophus citrinellus	America	Nicaragua	O
H308	Amphilophus citrinellus	America	Managua	O
H316	Amphilophus zaliosus	America	Apoyo	O
H319	Amphilophus citrinellus	America	Nicaragua	O
H327	Amphilophus labiatus	America	Nicaragua	O
H329	Amphilophus labiatus	America	Nicaragua	O
H332	Amphilophus zaliosus	America	Apoyo	O
H334	Amphilophus citrinellus	America	Managua	O
H349	Amphilophus citrinellus	America	Managua	O
H351	Amphilophus citrinellus	America	Nicaragua	O
H352	Amphilophus citrinellus	America	Asosoca León	O
H353	Amphilophus labiatus	America	Nicaragua	O
H356	Amphilophus citrinellus	America	Masaya	O
H357	Amphilophus astorquii	America	Apoyo	O
H359	Amphilophus citrinellus	America	Masaya	O
H361	Amphilophus citrinellus	America	Masaya	O
H362	Amphilophus citrinellus	America	Masaya	O
H363	Amphilophus citrinellus	America	Asosoca León	O
H366	Amphilophus citrinellus	America	Asosoca León	O
H367	Amphilophus labiatus	America	Nicaragua	O
H371	Amphilophus astorquii	America	Apoyo	O
H372	Amphilophus astorquii	America	Apoyo	O
H373	Amphilophus citrinellus	America	Asosoca León	O
H375	Amphilophus citrinellus	America	Asosoca León	O
H376	Amphilophus zaliosus	America	Apoyo	O
H378	Amphilophus citrinellus	America	Nicaragua	O
H380	Amphilophus astorquii	America	Apoyo	O
H381	Amphilophus citrinellus	America	Asosoca León	O
H382	Amphilophus citrinellus	America	Masaya	O
H384	Amphilophus astorquii	America	Apoyo	O
H385	Amphilophus labiatus	America	Nicaragua	O
H387	Amphilophus astorquii	America	Apoyo	O
H388	Amphilophus labiatus	America	Masaya	O
H390	Amphilophus astorquii	America	Apoyo	O
H391	Amphilophus citrinellus	America	Asosoca León	O
H392	Amphilophus astorquii	America	Apoyo	O
H394	Amphilophus labiatus	America	Nicaragua	O
H395	Amphilophus citrinellus	America	Nicaragua	O
H396	Amphilophus astorquii	America	Apoyo	O
H399	Amphilophus citrinellus	America	Masaya	O
H400	Amphilophus citrinellus	America	Asosoca León	O
H402	Amphilophus citrinellus	America	Masaya	O
H404	Amphilophus citrinellus	America	Masaya	O
H406	Amphilophus labiatus	America	Managua	O
H407	Amphilophus citrinellus	America	Nicaragua	O
H408	Amphilophus citrinellus	America	Nicaragua	O
H409	Amphilophus citrinellus	America	Asosoca León	O
H413	Amphilophus citrinellus	America	Masaya	O
H414	Amphilophus astorquii	America	Apoyo	O
H416	Amphilophus citrinellus	America	Nicaragua	O
H417	Amphilophus citrinellus	America	Nicaragua	O
H418	Amphilophus astorquii	America	Apoyo	O
H420	Amphilophus citrinellus	America	Asosoca León	O
H421	Amphilophus citrinellus	America	Masaya	O
H425	Amphilophus labiatus	America	Nicaragua	O
H428	Amphilophus citrinellus	America	Masaya	O
H430	Amphilophus citrinellus	America	Masaya	O
H431	Amphilophus citrinellus	America	Asosoca León	O
H433	Amphilophus labiatus	America	Nicaragua	O
H436	Amphilophus citrinellus	America	Asosoca León	O
H439	Amphilophus citrinellus	America	Nicaragua	O
H440	Amphilophus citrinellus	America	Asosoca León	O
H441	Amphilophus citrinellus	America	Nicaragua	O
H444	Amphilophus astorquii	America	Apoyo	O
H448	Amphilophus citrinellus	America	Masaya	O
H449	Amphilophus astorquii	America	Apoyo	O
H450	Amphilophus labiatus	America	Nicaragua	O
Hi41	Amphilophus labiatus	America	Nicaragua	O
Hi47	Amphilophus labiatus	America	Nicaragua	O
Hi55	Amphilophus citrinellus	America	Nicaragua	O
Hi67	Amphilophus citrinellus	America	Nicaragua	O
Intloo.1	Interochromis loockii	Africa	Tanganyika	H
Intloo.2	Interochromis loockii	Africa	Tanganyika	H
Intloo.3	Interochromis loockii	Africa	Tanganyika	H
Intloo.4	Interochromis loockii	Africa	Tanganyika	H
Intloo.5	Interochromis loockii	Africa	Tanganyika	H
Julorn.1	Julidochromis ornatus	Africa	Tanganyika	O
Julorn.2	Julidochromis ornatus	Africa	Tanganyika	O
Julorn.3	Julidochromis ornatus	Africa	Tanganyika	O
Julorn.4	Julidochromis ornatus	Africa	Tanganyika	O
Julorn.5	Julidochromis ornatus	Africa	Tanganyika	O
Kondik.153	Konia dikume	Africa	Barombi	I
Kondik.158	Konia dikume	Africa	Barombi	I
Kondik.191	Konia dikume	Africa	Barombi	I
Kondik.69	Konia dikume	Africa	Barombi	I
Koneis.117	Konia eisentrauti	Africa	Barombi	O
Koneis.81	Konia eisentrauti	Africa	Barombi	O
Koneis.82	Konia eisentrauti	Africa	Barombi	O
Koneis.87	Konia eisentrauti	Africa	Barombi	O
Lamlem.1	Lamprologus lemairii	Africa	Tanganyika	C
Lamlem.2	Lamprologus lemairii	Africa	Tanganyika	C
Lamlem.4	Lamprologus lemairii	Africa	Tanganyika	C
Lamlem.5	Lamprologus lemairii	Africa	Tanganyika	C
Lepatt.1	Lepidiolamprologus attenuatus	Africa	Tanganyika	C
Lepatt.2	Lepidiolamprologus attenuatus	Africa	Tanganyika	C
Lepatt.3	Lepidiolamprologus attenuatus	Africa	Tanganyika	C
Lepatt.4	Lepidiolamprologus attenuatus	Africa	Tanganyika	C
Lepatt.5	Lepidiolamprologus attenuatus	Africa	Tanganyika	C
Leplo.1	Lepidiolamprologus eolongatus	Africa	Tanganyika	C
Leplo.2	Lepidiolamprologus eolongatus	Africa	Tanganyika	C
Leplo.3	Lepidiolamprologus eolongatus	Africa	Tanganyika	C
Myamya.106	Myaka myaka	Africa	Barombi	P
Myamya.119	Myaka myaka	Africa	Barombi	P
Myamya.137	Myaka myaka	Africa	Barombi	P
Myamya.215	Myaka myaka	Africa	Barombi	P
Neopul.1	Neolamprologus pulcher	Africa	Tanganyika	H
Neopul.2	Neolamprologus pulcher	Africa	Tanganyika	H
Neopul.3	Neolamprologus pulcher	Africa	Tanganyika	H
Neopul.4	Neolamprologus pulcher	Africa	Tanganyika	H
Neopul.5	Neolamprologus pulcher	Africa	Tanganyika	H
Neosav.1	Neolamprologus savoryi	Africa	Tanganyika	P
Neosav.2	Neolamprologus savoryi	Africa	Tanganyika	P
Neosav.3	Neolamprologus savoryi	Africa	Tanganyika	P
Neosav.4	Neolamprologus savoryi	Africa	Tanganyika	P
Ophvent.1	Ophthalmotilapia ventralis	Africa	Tanganyika	H
Ophvent.2	Ophthalmotilapia ventralis	Africa	Tanganyika	H
Ophvent.3	Ophthalmotilapia ventralis	Africa	Tanganyika	H
Plestr.1	Plecodus straeleni	Africa	Tanganyika	SC
Plestr.2	Plecodus straeleni	Africa	Tanganyika	SC
Plestr.3	Plecodus straeleni	Africa	Tanganyika	SC
Punmac.62	Pungu maclareni	Africa	Barombi	O
Punmac.66	Pungu maclareni	Africa	Barombi	O
Punmac.83	Pungu maclareni	Africa	Barombi	O
Punmac.96	Pungu maclareni	Africa	Barombi	O
Punmac.99	Pungu maclareni	Africa	Barombi	O
Sarcar.1	Sarotherodon caroli	Africa	Barombi	P
Sarcar.11	Sarotherodon caroli	Africa	Barombi	P
Sarcar.146	Sarotherodon caroli	Africa	Barombi	P
Sarcar.167	Sarotherodon caroli	Africa	Barombi	P
Sarlin.10	Sarotherodon linnellii	Africa	Barombi	P
Sarlin.189	Sarotherodon linnellii	Africa	Barombi	P
Sarlin.32	Sarotherodon linnellii	Africa	Barombi	P
Sarlin.36	Sarotherodon linnellii	Africa	Barombi	P
Sarlin.8	Sarotherodon linnellii	Africa	Barombi	P
Sarloh.140	Sarotherodon lohbergeri	Africa	Barombi	H
Sarloh.26	Sarotherodon lohbergeri	Africa	Barombi	H
Sarloh.97	Sarotherodon lohbergeri	Africa	Barombi	H
Sarste.112	Sarotherodon steinbachi	Africa	Barombi	H
Sarste.138	Sarotherodon steinbachi	Africa	Barombi	H
Sarste.180	Sarotherodon steinbachi	Africa	Barombi	H
Sarste.208	Sarotherodon steinbachi	Africa	Barombi	H
Sarste.30	Sarotherodon steinbachi	Africa	Barombi	H
Simbab.1	Simochromis babaulti	Africa	Tanganyika	H
Simbab.2	Simochromis babaulti	Africa	Tanganyika	H
Simdia.1	Simochromis diagramma	Africa	Tanganyika	H
Stomar.114	Stomatepia mariae	Africa	Barombi	C
Stomar.157	Stomatepia mariae	Africa	Barombi	C
Stomar.204	Stomatepia mariae	Africa	Barombi	C
Stomar.43	Stomatepia mariae	Africa	Barombi	C
Stopin.164	Stomatepia pindu	Africa	Barombi	C
Stopin.170	Stomatepia pindu	Africa	Barombi	C
Stopin.175	Stomatepia pindu	Africa	Barombi	C
Stopin.3	Stomatepia pindu	Africa	Barombi	C
Stopin.74	Stomatepia pindu	Africa	Barombi	C
Varmoo.1	Variabilichromis moorii	Africa	Tanganyika	H
Varmoo.2	Variabilichromis moorii	Africa	Tanganyika	H
Xenspi.1	Xenotilapia spilotera	Africa	Tanganyika	O
Xenspi.2	Xenotilapia spilotera	Africa	Tanganyika	O
Xenspi.3	Xenotilapia spilotera	Africa	Tanganyika	O
Xenspi.4	Xenotilapia spilotera	Africa	Tanganyika	O
Xenspi.5	Xenotilapia spilotera	Africa	Tanganyika	O

## Sheet: Table_S2
#OTU ID	Altfas.1	Altfas.2	Altfas.3	Altfas.4	Altfas.5	Audelw.1	Audelw.2	Audelw.3	Audelw.4	Audelw.5	Ctehor.1	Ctehor.2	Ctehor.3	Ctehor.4	Cypcol.1	Cypcol.2	Cypcol.3	Enamel.1	Enamel.2	Erecya.1	Erecya.2	Erecya.3	Erecya.4	Erecya.5	Gnapfe.1	Gnapfe.3	Intloo.1	Intloo.2	Intloo.3	Intloo.4	Intloo.5	Julorn.1	Julorn.2	Julorn.3	Julorn.4	Julorn.5	Lamlem.1	Lamlem.2	Lamlem.4	Lamlem.5	Lepatt.1	Lepatt.2	Lepatt.3	Lepatt.4	Lepatt.5	Leplo.1	Leplo.2	Leplo.3	Neopul.1
359433	0	0	0	0	0	14	143	0	5	0	0	134	0	48	41	16	19	3	12	4	0	0	0	9	75	0	400	397	3	166	127	0	21	22	23	4	0	0	10	0	0	17	7	0	0	0	0	0	11
New.CleanUp.ReferenceOTU116451	0	0	0	0	0	0	0	0	0	0	0	0	0	0	4	0	0	0	0	0	0	0	0	0	0	0	0	0	0	0	0	0	0	0	0	0	0	0	0	0	0	0	0	0	0	0	0	0	0
810882	0	0	0	0	0	6	0	0	0	0	0	0	0	0	3	20	8	0	0	0	0	0	0	0	0	0	77	73	0	41	59	0	3	8	4	6	0	0	0	0	0	0	0	0	0	0	0	0	0
978693	0	0	0	0	0	0	0	0	0	0	0	0	0	0	0	0	0	0	0	0	0	0	0	0	0	0	0	0	0	0	0	0	0	0	0	0	0	0	0	0	0	0	0	0	0	0	0	0	0
252625	0	0	0	0	0	0	0	0	0	0	0	0	0	0	0	0	0	0	0	0	0	0	0	0	0	0	0	0	0	0	0	0	0	0	0	0	0	0	0	0	0	0	0	0	0	0	0	0	0
510547	6	39	0	0	0	140	622	8	20	0	135	233	0	338	115	252	125	4	26	15	567	13	60	1553	127	267	773	788	1363	380	274	39	374	225	127	124	0	0	12	0	3	0	10	0	0	0	0	0	682
984175	0	5	0	0	0	24	22	7	0	0	467	37	0	36	0	0	0	0	0	19	71	3	47	113	0	39	89	133	219	28	20	46	144	107	95	89	0	0	8	0	0	0	0	0	0	0	0	0	179
New.ReferenceOTU38	0	12	0	0	0	37	190	0	18	0	22	46	0	39	17	33	7	0	0	0	65	0	9	162	14	60	296	253	54	71	89	23	208	171	106	78	0	0	0	0	0	0	0	0	0	0	0	0	25
162176	0	0	0	0	0	0	0	0	0	0	0	0	0	0	0	0	0	0	0	0	0	0	0	0	0	0	0	0	0	0	0	0	0	0	0	0	0	0	0	0	0	0	0	0	0	0	0	0	0
949545	0	6	0	0	0	8	28	3	12	0	13	40	0	15	4	4	9	0	0	0	209	5	5	447	0	0	56	81	200	37	9	0	20	22	16	7	0	0	0	0	0	0	0	0	0	0	0	0	104
222905	0	0	0	0	0	11	0	0	0	0	10	28	0	0	53	48	26	3	7	0	9	0	0	70	0	0	187	182	0	88	32	14	91	30	71	44	0	0	0	10	0	14	6	0	0	0	0	0	5
New.ReferenceOTU579	0	0	0	0	0	24	36	0	0	0	0	13	0	50	21	42	17	0	0	0	0	0	0	38	0	40	206	237	0	96	157	4	16	6	3	6	0	0	0	0	0	0	0	0	0	0	0	0	0
4364514	0	14	0	0	0	7	76	0	5	0	0	10	0	28	51	95	27	0	3	0	6	0	0	0	0	0	92	106	4	75	74	0	14	10	14	10	0	0	0	0	0	0	0	0	0	0	0	0	5
New.ReferenceOTU112	0	0	0	0	0	0	42	0	0	0	0	9	0	85	11	5	12	0	4	0	0	0	0	0	0	0	124	152	0	45	52	0	23	22	22	4	0	0	0	0	0	8	4	0	0	0	0	3	0
New.ReferenceOTU119	0	0	0	0	0	0	0	0	0	0	0	0	0	0	0	0	0	0	0	0	0	0	0	0	0	0	0	0	0	0	0	0	0	0	0	0	0	0	0	0	0	0	0	0	0	0	0	0	0
New.ReferenceOTU236	6	18	0	0	0	80	148	0	11	0	13	177	0	85	101	61	52	12	35	73	89	4	10	123	104	102	493	408	88	275	159	255	890	549	839	575	11	0	3	0	0	5	7	0	0	5	0	35	282
841965	0	7	0	0	0	5	0	0	9	0	0	34	108	0	0	0	0	0	0	3	0	0	6	0	0	76	0	0	0	0	0	2371	0	4	249	26	8	0	0	0	0	5	0	0	0	0	0	0	0
New.ReferenceOTU249	0	0	0	0	0	3	0	0	0	0	0	11	0	35	3	13	6	0	0	3	0	0	0	5	0	8	38	40	19	15	8	24	41	34	85	25	0	0	0	0	0	0	0	0	0	0	0	0	150
859313	0	0	0	0	0	0	0	0	7	0	0	0	0	0	10	3	0	0	0	0	0	0	0	0	0	0	6	19	0	0	4	0	6	6	10	0	0	0	0	0	0	0	0	0	0	0	0	0	0
968464	0	0	0	0	0	0	0	0	0	0	0	0	0	0	0	0	0	0	0	0	0	0	0	0	0	0	8	0	0	0	0	0	0	0	0	0	0	0	0	0	0	0	0	0	0	0	0	3	0
New.ReferenceOTU1114	0	0	0	0	0	0	10	0	0	0	0	7	0	0	6	0	14	0	4	0	3	0	0	0	0	33	28	38	0	22	12	8	31	25	35	10	0	0	0	0	0	0	0	0	0	0	0	6	0
1012668	0	0	0	0	0	5	20	6	0	0	0	17	0	30	50	120	33	0	8	0	0	0	0	0	0	0	85	107	4	35	30	22	64	49	56	53	0	0	7	0	0	25	7	0	0	0	0	5	0
New.ReferenceOTU815	0	0	0	0	0	0	0	0	0	0	0	0	0	0	0	0	0	0	0	0	0	0	0	0	0	0	0	0	0	0	0	0	0	0	0	0	0	0	0	0	0	0	0	0	0	0	0	0	0
256498	0	0	0	0	0	0	0	0	0	0	0	0	0	0	0	0	0	0	0	0	0	0	0	0	0	0	0	0	0	0	0	0	0	0	0	0	0	0	0	0	0	0	0	0	0	0	0	0	0
New.CleanUp.ReferenceOTU291330	0	0	0	0	0	0	0	0	0	0	0	0	0	0	0	0	0	0	0	0	0	0	0	0	0	0	0	10	0	0	0	0	0	0	0	0	0	0	0	0	0	0	0	0	0	0	0	0	0
591444	0	10	0	0	0	5	3	0	0	0	0	13	0	27	986	440	201	11	27	18	0	0	4	13	0	159	64	80	3	14	108	49	85	34	134	51	0	0	0	0	14	372	267	0	0	43	0	147	17
901984	0	3	0	0	0	13	49	0	0	0	49	22	0	61	20	8	3	0	5	0	44	0	16	599	35	10	105	87	922	48	13	23	91	55	69	48	0	0	0	0	0	3	0	0	0	0	0	3	239
New.ReferenceOTU976	0	0	0	0	0	23	43	0	0	0	30	36	0	86	11	10	0	0	3	0	39	0	9	332	29	24	173	170	581	62	20	24	115	79	79	51	0	0	0	0	0	6	0	0	0	0	0	0	165
788779	10	3	0	0	0	5	47	3	0	0	5	6	0	0	16	12	0	0	5	3	7	0	14	209	0	0	45	81	17	11	21	43	104	63	85	66	0	0	0	0	0	0	3	0	0	0	0	0	55
410072	0	23	0	0	0	29	205	12	12	0	16	104	0	40	46	102	93	0	7	3	27	0	0	91	20	44	318	302	35	106	139	20	75	68	50	45	0	3	7	0	0	11	4	4	0	0	0	0	44
901893	0	3	0	0	0	7	0	0	0	0	0	32	0	6	19	9	0	5	4	0	15	0	0	5	15	0	78	116	3	28	23	9	47	32	36	20	0	0	0	0	0	6	0	0	0	3	0	3	3
New.ReferenceOTU927	0	4	0	0	0	15	17	0	0	0	59	26	0	27	19	73	7	5	9	0	8	0	0	4	92	17	10	15	0	0	3	1075	476	648	507	1307	0	0	9	0	0	54	21	0	0	3	5	55	3
905076	51	49	0	0	0	174	242	0	0	0	69	407	0	329	66	116	126	3	7	87	38	0	3	581	116	259	672	950	154	316	221	293	1707	1342	1598	1013	0	0	33	0	0	3	8	0	0	0	0	0	326
New.ReferenceOTU460	3	26	0	0	0	100	76	0	10	0	17	136	0	159	30	21	23	0	7	39	44	0	7	213	129	62	530	503	3	75	144	184	820	1053	828	797	0	0	22	0	0	10	5	0	0	0	0	0	11
585063	0	0	0	0	0	0	0	0	0	0	3	20	0	0	0	8	0	0	0	0	0	0	0	0	0	15	0	0	6	0	0	205	57	115	124	274	0	0	0	0	0	0	8	0	0	0	0	0	4
1034378	3	28	0	0	0	84	138	8	0	0	47	218	0	154	83	98	159	7	7	54	124	3	32	461	4	236	507	689	18	269	179	93	440	298	447	221	0	7	24	0	0	14	9	0	0	4	0	9	16
287021	0	10	0	0	0	75	31	0	0	0	14	93	0	113	29	45	6	3	3	19	13	0	0	220	37	186	304	175	28	104	65	69	288	244	243	169	0	0	20	0	0	0	0	0	0	0	0	0	65
New.ReferenceOTU430	3	0	0	0	0	29	123	0	0	0	8	40	0	140	161	241	240	4	9	7	6	0	0	92	0	142	376	352	6	214	119	6	76	55	64	41	0	0	0	0	0	0	0	0	0	0	5	3	0
552685	5	4	0	0	0	5	50	0	0	0	76	42	0	0	5	9	6	0	7	0	125	0	22	89	0	53	72	144	101	32	17	33	44	23	48	42	0	0	5	0	0	4	0	0	0	0	0	7	189
New.ReferenceOTU1028	0	7	0	0	0	32	0	0	0	0	17	45	0	24	42	31	16	0	5	0	20	0	0	111	54	50	199	241	37	82	54	14	96	116	72	85	0	0	0	0	0	0	0	0	0	0	0	0	139
1072854	0	0	0	0	0	3	12	0	0	0	0	31	0	5	50	25	16	0	0	0	0	0	5	13	0	0	115	125	51	54	39	5	31	48	52	25	0	0	0	0	0	0	0	0	0	0	0	0	91
3198356	0	0	0	0	0	0	0	0	0	0	15	8	0	0	0	0	0	0	0	0	0	0	0	0	0	66	0	0	0	0	0	32	0	4	7	0	0	0	3	0	0	10	5	0	0	0	0	13	5
New.ReferenceOTU267	0	0	0	0	0	0	0	0	0	0	0	0	0	0	0	0	0	0	0	0	0	0	0	0	0	0	0	0	0	0	0	0	0	0	0	0	0	0	0	0	0	0	0	0	0	0	0	0	0
New.CleanUp.ReferenceOTU110094	0	0	0	0	0	6	6	0	0	0	0	3	0	0	6	11	0	0	0	0	0	6	0	99	0	0	66	57	16	22	18	3	33	21	17	25	0	0	0	0	0	0	0	0	0	0	0	0	79
1040401	0	4	0	0	0	5	0	0	0	0	0	3	0	42	0	0	0	0	0	9	0	0	0	38	0	18	32	52	0	11	9	11	58	67	84	43	0	0	0	0	0	0	0	0	0	0	0	0	3
223787	0	0	0	0	0	0	0	0	0	0	4070	0	0	0	0	0	0	0	0	0	24	0	0	39	0	0	0	0	102	0	0	0	0	0	0	0	0	0	0	0	0	0	0	0	0	0	0	0	24
898468	0	0	0	0	0	5	0	0	0	0	0	0	0	0	0	0	0	0	0	0	0	0	0	0	40	0	0	0	0	0	0	5	3	3	16	0	0	0	0	0	0	0	0	0	0	0	0	0	0
739867	0	0	0	0	0	0	0	0	0	0	0	0	0	0	0	0	0	0	0	0	0	0	0	0	0	0	0	0	0	0	0	0	0	0	0	0	0	0	0	0	0	0	0	0	0	0	0	0	0
2651333	0	181	0	0	0	0	0	0	0	0	0	0	0	0	0	0	0	5	0	0	0	0	0	0	0	0	0	0	0	0	0	9	0	0	42	0	0	0	0	0	0	0	306	0	0	0	0	0	0
37747	4	12	0	0	0	22	325	0	7	0	111	205	0	70	92	35	27	6	67	7	101	0	0	97	35	35	649	733	17	232	402	57	309	399	358	295	3	0	3	0	0	28	4	0	0	4	0	0	102
239057	0	0	0	0	0	0	0	0	0	0	0	0	0	0	15	25	0	0	0	0	0	0	0	0	0	0	8	5	0	0	0	0	4	3	0	0	0	0	0	0	0	3	0	0	0	0	0	16	0
315149	0	0	0	0	0	3	27	0	0	0	0	35	0	0	8	15	0	6	0	0	0	0	0	16	0	15	13	18	0	15	22	0	0	8	0	0	0	0	0	0	0	0	0	0	0	0	0	0	0
541327	0	3	0	0	0	6	0	0	0	0	0	9	0	22	6	82	0	5	9	0	0	0	0	0	0	43	0	0	0	0	0	270	107	323	148	386	0	0	0	0	0	19	19	0	0	0	0	13	5
512663	0	0	0	0	0	0	3	0	0	0	9	0	0	8	0	0	0	0	0	0	8	0	0	508	0	0	3	12	15	4	0	0	6	0	5	0	0	0	0	0	0	0	0	0	0	0	0	0	37
New.ReferenceOTU1116	3	10	0	0	0	11	6	0	0	0	0	5	0	0	11	11	0	0	0	0	19	0	0	140	0	0	40	35	28	23	14	0	19	24	6	9	0	0	0	0	0	0	3	0	0	0	0	0	98
368218	0	0	0	0	0	0	0	0	0	0	0	14	0	0	23	39	30	3	0	3	0	0	0	4	0	3	42	70	0	23	17	6	5	4	12	4	0	0	0	0	0	17	4	0	0	0	0	0	0
New.ReferenceOTU78	0	18	0	0	0	35	20	0	0	0	39	112	0	165	17	6	0	0	18	15	25	0	0	591	8	39	238	331	470	198	115	87	237	260	252	217	0	5	16	0	0	7	4	0	0	0	0	10	408
814721	0	0	0	0	0	29	0	0	0	0	15	49	0	80	3	0	0	0	0	3	0	0	0	91	11	70	47	29	16	23	23	24	46	74	88	79	0	0	0	0	0	0	0	0	0	0	0	0	27
4458998	0	0	0	0	0	0	0	0	0	0	0	0	0	0	0	17	0	0	0	0	0	0	0	0	0	9	0	0	0	0	0	68	10	27	15	33	0	0	0	0	0	4	0	0	0	0	0	0	0
4369127	0	0	0	0	0	0	0	0	0	0	0	0	0	0	0	3	0	0	0	0	0	0	0	73	0	0	0	3	209	0	0	9	0	10	4	16	0	0	0	0	0	0	0	0	0	0	0	0	128
974817	0	7	0	0	0	8	0	0	0	0	4	40	0	32	0	0	0	0	0	0	0	0	0	67	0	16	70	87	15	56	8	22	102	75	95	79	0	0	0	0	0	4	0	0	0	0	0	0	11
New.ReferenceOTU1171	0	0	0	0	0	3	55	0	0	0	10	45	0	83	20	61	42	3	5	0	8	0	0	92	0	21	174	162	8	86	54	9	38	31	51	37	0	0	0	0	0	22	13	0	0	0	0	8	14
New.ReferenceOTU1133	0	0	0	0	0	0	0	0	0	0	0	0	0	0	0	0	0	0	0	0	0	0	0	0	0	0	0	0	0	0	0	0	0	0	0	0	0	0	0	0	0	0	0	0	0	0	0	0	0
New.ReferenceOTU23	0	0	0	0	0	0	0	0	0	0	0	0	0	0	0	0	0	0	0	0	0	0	0	0	0	0	0	0	0	0	0	0	0	0	0	0	0	0	0	0	0	0	0	0	0	0	0	0	0
New.ReferenceOTU122	0	0	0	0	0	0	0	0	0	0	0	0	0	0	0	0	0	0	0	0	0	0	0	0	0	0	0	0	0	0	0	0	0	0	0	0	0	0	0	0	0	0	0	0	0	0	0	0	0
509989	13	0	857	553	611	0	0	0	0	0	0	0	0	0	0	0	0	12	3	0	0	0	0	0	65	0	0	0	0	0	5	3	0	3	0	4	0	0	0	0	0	8	3	0	0	0	0	16	0
New.ReferenceOTU417	0	0	0	0	0	0	0	0	0	0	0	0	0	0	0	0	0	0	0	0	0	0	0	0	0	0	0	0	0	0	0	0	0	0	0	0	0	0	0	0	0	0	0	0	0	0	0	0	0
New.ReferenceOTU343	0	0	15	0	0	0	0	0	0	0	0	0	0	0	0	0	0	0	0	0	0	0	0	0	0	0	0	0	0	0	0	0	0	0	0	0	0	0	0	0	0	0	0	0	0	0	0	0	0
New.ReferenceOTU982	0	0	37	30	3	0	0	0	0	0	0	0	0	0	0	0	0	0	0	0	0	0	0	0	0	0	0	0	0	0	0	0	0	0	0	0	0	0	0	0	0	0	0	0	0	0	0	0	0
New.ReferenceOTU51	0	0	0	0	0	0	0	0	0	0	0	0	0	0	0	0	0	0	0	0	0	0	0	0	0	0	0	0	0	0	0	0	0	0	0	0	0	0	0	0	0	0	0	0	0	0	0	0	0
New.ReferenceOTU647	0	0	3	0	0	0	0	0	0	0	0	0	0	0	0	0	0	0	0	0	0	0	0	0	0	0	0	0	0	0	0	0	0	0	0	0	0	0	0	0	0	0	0	0	0	0	0	0	0
New.ReferenceOTU242	0	0	46	19	7	0	0	0	0	0	0	0	0	0	0	0	0	0	0	0	0	0	0	0	0	0	0	0	0	0	0	0	0	0	0	0	0	0	0	0	0	0	0	0	0	0	0	0	0
New.ReferenceOTU843	0	0	0	0	0	0	0	0	0	0	0	0	0	0	0	0	0	0	0	0	0	0	0	0	0	0	0	0	0	0	0	0	0	0	0	0	0	0	0	0	0	0	0	0	0	0	0	0	0
New.ReferenceOTU956	0	0	24	18	0	0	0	0	0	0	0	0	0	0	0	0	0	0	0	0	0	0	0	0	0	0	0	0	0	0	0	0	0	0	0	0	0	0	0	0	0	0	0	0	0	0	0	0	0
New.ReferenceOTU265	0	0	0	0	0	0	0	0	0	0	0	0	0	0	0	0	0	0	0	0	0	0	0	0	0	0	0	0	0	0	0	0	0	0	0	0	0	0	0	0	0	0	0	0	0	0	0	0	0
New.ReferenceOTU1155	0	0	0	0	0	0	0	0	0	0	0	0	0	0	0	0	0	0	0	0	0	0	0	0	0	0	0	0	0	0	0	0	0	0	0	0	0	0	0	0	0	0	0	0	0	0	0	0	0
New.CleanUp.ReferenceOTU114162	0	0	0	0	0	0	0	0	0	0	0	0	0	0	0	0	0	0	0	0	0	0	0	0	0	0	0	0	0	0	0	0	0	0	0	0	0	0	0	0	0	0	0	0	0	0	0	0	0
New.ReferenceOTU501	0	0	0	0	0	0	0	0	0	0	0	0	0	0	0	0	0	0	0	0	0	0	0	0	0	0	0	0	0	0	0	0	0	0	0	0	0	0	0	0	0	0	0	0	0	0	0	0	0
4435532	0	0	0	0	0	0	0	0	0	0	0	0	0	0	0	0	0	0	0	0	0	0	0	0	0	0	0	0	0	0	0	0	0	0	0	0	0	0	0	0	0	0	0	0	0	0	0	0	0
New.ReferenceOTU612	0	0	0	0	0	0	0	0	0	0	0	0	0	0	0	0	0	0	0	0	0	0	0	0	0	0	0	0	0	0	0	0	0	0	0	0	0	0	0	0	0	0	0	0	0	0	0	0	0
New.ReferenceOTU725	0	0	0	0	0	0	0	0	0	0	0	0	0	0	0	0	0	0	0	0	0	0	0	0	0	0	0	0	0	0	0	0	0	0	0	0	0	0	0	0	0	0	0	0	0	0	0	0	0
New.ReferenceOTU793	0	0	0	0	0	0	0	0	0	0	0	0	0	0	0	0	0	0	0	0	0	0	0	0	0	0	0	0	0	0	0	0	0	0	0	0	0	0	0	0	0	0	0	0	0	0	0	0	0
New.ReferenceOTU1024	0	0	0	0	0	0	0	0	0	0	0	0	0	0	0	0	0	0	0	0	0	0	0	0	0	0	0	0	0	0	0	0	0	0	0	0	0	0	0	0	0	0	0	0	0	0	0	0	0
New.ReferenceOTU834	0	0	0	0	0	0	0	0	0	0	0	0	0	0	0	0	0	0	0	0	0	0	0	0	0	0	0	0	0	0	0	0	0	0	0	0	0	0	0	0	0	0	0	0	0	0	0	0	0
509721	0	0	0	0	0	0	0	0	0	0	0	0	0	0	0	0	0	0	0	0	0	0	0	0	0	0	0	0	0	0	0	0	0	0	0	0	0	0	0	0	0	0	0	0	0	0	0	0	0
New.ReferenceOTU219	0	0	0	0	0	0	0	0	0	0	0	0	0	0	0	0	0	0	0	0	0	0	0	0	0	0	0	0	0	0	0	0	0	0	0	0	0	0	0	0	0	0	0	0	0	0	0	0	0
New.ReferenceOTU125	0	0	0	0	0	0	0	0	0	0	0	0	0	0	0	0	0	0	0	0	0	0	0	0	0	0	0	0	0	0	0	0	0	0	0	0	0	0	0	0	0	0	0	0	0	0	0	0	0
New.ReferenceOTU1006	0	0	0	0	0	0	0	0	0	0	0	0	0	0	0	0	0	0	0	0	0	0	0	0	0	0	0	0	0	0	0	0	0	0	0	0	0	0	0	0	0	0	0	0	0	0	0	0	0
New.ReferenceOTU1138	0	0	509	191	39	0	0	0	0	0	0	0	0	0	0	0	0	0	0	0	0	0	0	6	0	0	0	0	0	0	0	0	0	7	0	0	0	0	0	0	0	0	0	0	0	0	0	0	0
554250	0	0	31	17	0	0	0	0	0	0	0	0	0	0	0	0	0	0	0	0	0	0	0	0	0	0	0	0	0	0	0	0	0	0	0	0	0	0	0	0	0	0	0	0	0	0	0	0	0
New.ReferenceOTU737	0	0	0	0	0	0	0	0	0	0	0	0	0	0	0	0	0	0	0	0	0	0	0	0	0	0	0	0	0	0	0	0	0	0	0	0	0	0	0	0	0	0	0	0	0	0	0	0	0
New.CleanUp.ReferenceOTU82584	8	12	0	0	0	0	9	0	0	0	0	70	0	0	14	0	13	3	0	18	0	0	0	12	0	15	29	7	26	8	15	8	12	32	7	10	0	0	0	0	0	0	0	0	0	0	0	0	33
3418930	0	0	0	0	0	4	14	0	8	0	0	73	0	0	0	0	0	0	0	7	0	0	0	0	0	0	20	27	24	30	39	0	6	53	5	14	0	0	0	0	0	0	0	0	0	0	0	0	14
New.CleanUp.ReferenceOTU66723	0	0	0	0	0	0	0	0	0	0	0	0	0	0	0	0	0	0	0	0	0	0	0	0	0	0	0	0	0	0	0	0	0	0	0	0	0	0	0	0	0	0	0	0	0	0	0	0	0
578102	0	0	0	0	0	0	0	0	0	0	0	0	0	0	0	0	0	0	0	0	0	0	0	0	0	0	0	0	0	0	0	0	0	0	0	0	0	0	0	0	0	0	0	0	0	0	0	0	0
253814	5	0	0	0	0	4	0	0	0	0	0	94	0	0	42	0	0	0	0	0	0	0	0	6	0	0	64	48	26	26	41	13	77	132	29	41	0	0	0	0	0	0	0	0	0	0	0	0	171
960076	5	0	0	0	0	4	0	0	0	0	4	355	0	23	78	5	10	0	0	0	0	0	113	57	0	0	32	7	31	12	32	15	43	37	5	17	0	0	0	0	0	5	0	0	0	0	0	0	35
544563	0	0	0	0	0	0	0	0	0	0	0	0	0	0	0	0	0	0	0	0	0	0	0	0	0	0	0	0	0	0	0	0	0	0	0	0	0	0	0	0	0	0	0	0	0	0	0	0	0
1092833	0	0	0	0	0	0	25	0	8	0	0	0	26	40	0	0	0	0	0	3	0	0	0	12	0	0	0	0	0	0	0	0	0	0	0	0	0	0	0	0	0	0	0	0	0	0	0	0	3
558023	0	0	0	0	0	6	176	0	8	0	8	84	0	86	57	6	5	0	0	77	0	0	0	4	89	34	396	323	57	385	122	30	109	160	51	35	0	0	0	0	0	13	0	0	0	0	0	0	233
New.ReferenceOTU984	22	0	0	0	0	6	21	0	3	0	0	6	0	0	12	0	4	0	0	70	0	0	0	0	0	0	42	18	31	26	31	3	50	164	15	28	0	0	0	0	0	0	0	0	0	0	0	0	132
New.ReferenceOTU541	13	0	0	0	0	5	0	0	0	0	0	3	0	7	57	0	0	3	3	12	0	0	0	6	0	50	61	37	0	63	107	10	61	77	10	14	0	0	0	0	0	0	0	0	0	0	0	0	39
799231	3	0	0	0	0	0	0	0	0	0	0	31	0	12	18	4	0	0	0	24	0	0	0	0	0	28	51	37	22	48	34	0	29	29	8	8	0	0	0	0	0	0	0	0	0	0	0	0	14
New.ReferenceOTU439	0	0	0	0	0	0	0	0	0	0	0	35	0	0	75	0	0	3	3	37	0	0	0	0	0	96	130	62	0	87	50	6	21	51	32	8	0	0	0	0	0	3	0	0	0	0	0	0	10
New.ReferenceOTU583	0	0	0	0	0	0	0	0	0	0	0	0	0	0	0	0	0	0	0	0	0	0	0	0	0	0	0	0	0	0	0	0	0	0	0	0	0	0	0	0	0	0	0	0	0	0	0	0	0
New.ReferenceOTU224	0	0	0	0	0	0	0	0	0	0	0	0	0	0	0	0	0	0	0	0	0	0	0	0	0	0	0	0	0	0	0	0	0	0	0	0	0	0	0	0	0	0	0	0	0	0	0	0	0
New.ReferenceOTU192	0	0	0	0	0	0	0	0	0	0	0	0	0	0	0	0	0	0	0	0	0	0	0	0	0	0	0	0	0	0	0	0	0	0	0	0	0	0	0	0	0	0	0	0	0	0	0	0	0
New.ReferenceOTU950	0	0	0	0	0	0	0	0	0	0	0	0	0	0	15	27	0	0	15	6	0	0	0	0	0	0	0	0	0	0	0	7	0	0	6	3	0	0	5	0	118945	13180	2615	602	33106	5	0	71	0
583949	0	0	0	0	0	0	0	0	0	0	0	0	0	0	3	8	0	0	0	0	0	0	0	0	0	0	0	0	0	0	0	0	0	0	0	0	0	0	0	0	4853	7518	18956	1640	17750	0	0	3	0
New.ReferenceOTU600	0	0	0	0	0	0	0	0	0	0	0	0	0	0	0	0	0	0	0	0	0	0	0	0	0	0	0	0	0	0	0	0	0	0	0	0	0	0	0	0	1849	209	153	20	3496	0	0	0	0
New.ReferenceOTU650	0	0	0	0	0	0	0	0	0	0	0	0	0	0	0	0	0	0	0	0	0	0	0	0	0	0	0	0	0	0	0	0	0	0	0	0	0	0	0	0	1005	601	1401	110	2528	0	0	0	0
New.ReferenceOTU1022	0	0	0	0	0	0	0	0	0	0	0	0	0	0	0	0	0	0	0	0	0	0	0	0	0	0	0	0	0	0	0	0	0	0	0	0	0	0	0	0	1537	250	160	19	3053	0	0	0	0
New.ReferenceOTU1030	0	0	0	0	0	0	0	0	0	0	0	0	0	0	0	0	0	0	0	0	0	0	0	0	0	0	0	0	0	0	0	0	0	0	0	0	0	0	0	0	0	0	0	0	0	0	0	0	0
578784	0	0	0	0	0	0	0	0	0	0	0	0	0	0	0	0	0	0	0	0	0	0	0	0	0	0	0	0	0	0	0	0	0	0	0	0	0	0	0	0	0	0	0	0	0	0	0	0	0
1118855	0	0	0	0	0	0	0	0	0	0	0	13	0	0	17	0	0	0	0	0	0	0	0	0	0	0	12	10	0	3	4	0	7	11	0	4	0	0	0	0	0	0	0	0	0	0	0	11	3
542211	0	15	0	0	0	23	112	0	0	0	11	55	0	0	10	7	0	0	11	6	13	0	0	30	0	66	35	52	9	24	13	30	261	65	167	42	0	0	6	0	0	14	0	0	0	0	0	0	119
741097	0	4	0	0	0	0	54	0	0	0	3	7	0	10	15	9	8	0	3	0	0	0	0	0	0	0	18	34	0	10	17	0	8	6	18	3	0	0	0	0	0	6	0	0	0	0	0	0	6
703266	0	0	0	0	0	0	0	0	0	0	4	0	0	0	8	8	0	0	0	0	0	0	0	0	9	0	20	12	0	3	6	6	7	4	7	0	0	0	0	0	0	3	7	0	0	0	0	0	0
New.CleanUp.ReferenceOTU78711	0	0	0	0	0	338	0	0	0	0	0	0	0	20	0	0	0	0	0	435	3	0	0	0	0	0	6	16	0	0	0	3	5	4	0	0	0	0	0	0	0	0	0	0	0	0	0	0	0
517412	0	6	0	0	0	7	225	0	0	0	21	56	0	0	31	55	12	0	13	0	0	0	0	30	185	0	179	209	3	75	112	9	50	43	62	24	0	0	0	0	0	23	9	0	0	0	0	5	11
254336	0	0	0	0	0	0	0	0	0	0	0	0	0	0	55	150	68	3	0	0	0	0	0	7	0	0	49	117	0	30	84	0	0	9	8	19	0	0	0	0	0	0	3	0	0	0	0	0	0
New.ReferenceOTU902	0	0	0	0	0	3	0	0	0	0	76	69	0	0	0	0	0	0	0	0	0	0	0	3	0	0	0	0	0	0	0	3	5	22	12	26	0	0	0	0	27	3	0	3	3	0	0	0	77
New.ReferenceOTU477	0	0	0	0	0	0	0	0	0	0	0	0	0	0	0	0	0	0	0	0	0	0	0	0	0	0	0	0	0	0	0	0	0	0	0	0	0	0	0	0	0	0	0	0	0	0	0	0	0
New.ReferenceOTU1008	22	4	0	0	3	45	64	5	0	0	873	1399	0	589	0	18	0	133	12	29	48	7	0	313	0	32	1611	814	14	286	2048	80	470	1886	122	468	0	75	178	0	72	76	63	0	4	0	25	37	19
New.ReferenceOTU323	35	0	0	0	0	7	0	0	0	0	82	582	0	47	0	5	3	3	0	7	70	0	9	222	0	0	336	99	6	61	359	16	58	948	70	296	0	0	46	0	146	17	15	3	0	0	0	0	4
New.ReferenceOTU220	0	0	0	0	0	0	0	0	0	0	0	0	0	0	0	0	0	0	0	0	0	0	0	0	0	0	0	0	0	0	0	0	0	0	0	0	0	0	0	0	0	0	0	0	0	0	0	0	0
New.ReferenceOTU804	0	0	0	0	0	0	0	0	0	0	0	0	0	0	0	0	0	0	0	0	0	0	0	0	0	0	0	0	0	0	0	0	0	0	0	0	0	0	0	0	0	0	0	0	0	0	0	0	0
540269	0	0	0	0	0	0	0	0	0	0	217	3	0	0	0	0	0	6	0	0	39	0	29	122	98	25	0	3	92	0	0	0	0	6	0	0	0	0	0	0	0	0	0	0	0	0	0	0	51
368490	8	0	21	5	43	14	35	0	0	0	155	40	0	6	0	0	0	8	0	20	4	0	0	0	0	0	50	65	0	14	66	31	111	698	20	130	0	3	41	0	98	21	5	4	0	0	0	57	0
New.ReferenceOTU566	4	0	12	5	11	4	0	0	0	0	39	19	0	0	0	0	0	0	0	4	0	0	0	0	0	0	12	23	0	6	14	17	23	220	5	24	0	0	15	0	15	10	0	0	0	0	0	29	0
806030	0	0	75	0	7	0	0	0	0	0	0	0	0	0	0	0	0	0	0	0	0	0	0	0	0	0	0	0	0	0	0	0	0	0	0	0	0	0	0	0	0	0	0	0	0	0	0	0	0
350697	0	0	9	6	0	0	0	0	0	0	45	0	0	0	0	0	0	4	0	3	0	0	6	0	0	0	12	3	0	0	0	5	20	27	3	20	0	0	6	0	0	0	0	0	0	0	0	0	0
534957	0	0	0	0	0	0	0	0	0	0	34	3	0	0	0	0	0	3	0	0	0	0	8	3	0	0	6	0	0	0	0	0	3	27	0	13	0	0	0	0	0	0	0	0	0	0	0	0	0
New.ReferenceOTU744	0	0	0	0	0	0	0	0	0	0	0	0	0	0	0	0	0	0	0	0	0	0	0	0	0	0	0	0	0	0	0	0	0	0	0	0	0	0	0	0	0	0	0	0	0	0	0	0	0
New.CleanUp.ReferenceOTU60073	0	0	0	0	0	0	0	0	0	0	0	0	0	0	0	0	0	0	0	0	0	0	0	0	0	0	0	0	0	0	0	0	0	0	0	0	0	0	0	0	0	0	0	0	0	0	0	0	0
New.CleanUp.ReferenceOTU31665	0	0	0	0	0	0	0	0	0	0	0	0	0	0	0	0	0	0	0	0	0	0	0	0	0	0	0	0	0	0	0	0	0	0	0	0	0	0	0	0	0	0	0	0	0	0	0	0	0
547714	6	0	0	0	0	0	0	0	0	0	197	15	0	4	0	0	0	25	3	6	0	0	26	4	3	0	67	11	0	10	21	23	79	226	7	112	0	0	10	0	0	5	0	0	0	0	0	0	0
New.ReferenceOTU117	0	8	0	0	4	0	0	0	0	0	0	35	0	0	0	0	0	0	0	0	0	0	0	3	0	0	29	8	0	4	22	0	11	29	4	17	0	0	0	0	5	0	0	0	0	0	7	24	0
540086	0	0	8	7	9	0	4	0	0	0	29	0	0	0	0	0	0	4	0	0	0	0	8	6	0	0	8	0	0	0	5	0	8	28	0	10	0	0	3	0	0	0	0	0	0	0	0	0	0
555945	45	14	6580	1994	1171	19	298	55	79	11	522	115	0	8	12	0	15	449	141	25	13	7	90	17	155	129	105	51	0	41	29	127	437	1069	172	269	28	5	299	90	54	18	484	30	0	4	0	283	74
843459	11	5	281	247	1487	0	0	0	254	516	35	3	0	0	0	0	0	35	5	0	0	0	0	0	14	65	7	6	0	7	0	8	13	16	4	0	21	3	40	3	0	10	20	0	0	3	0	11	7
582630	0	0	0	0	6	0	0	0	0	0	11	11	0	0	0	0	0	0	0	0	0	0	0	0	0	30	16	4	0	0	85	14	4	20	21	4	0	0	0	0	0	4	6	0	0	0	0	0	0
582691	138	116	312	36	678	0	3	30	4141	1034	1052	112	0	17	0	6	0	205	16	3	0	0	0	0	609	1992	8	0	0	0	0	12	12	12	8	3	372	137	1354	65	11	8	12	9	0	24	8	100	10
New.ReferenceOTU377	0	0	15	13	24	0	0	0	0	0	0	5	0	0	0	0	0	0	0	3	0	0	0	0	7	0	18	6	0	0	3	0	7	19	0	5	0	0	0	0	4	3	0	0	0	0	0	5	0
New.ReferenceOTU194	5	0	11	5	32	0	0	0	25	4	4	11	0	0	5	0	0	24	0	0	0	0	0	0	0	9	0	0	0	3	0	0	0	0	0	0	0	0	26	0	0	0	6	0	0	0	0	0	0
330714	0	0	0	0	5	0	0	0	0	0	19	8	0	0	0	0	0	0	0	3	0	0	0	0	0	50	11	11	0	7	55	0	4	15	11	4	0	0	0	0	0	0	3	0	0	0	0	0	0
344394	0	0	23	17	0	0	0	0	0	0	12	0	0	0	0	0	0	0	0	0	0	0	0	0	0	0	0	0	0	0	0	0	3	7	0	3	0	0	0	0	0	0	4	0	0	0	0	0	0
520369	21	0	0	0	0	0	78	0	10	0	15	0	0	0	0	0	0	16	0	0	0	0	0	0	4	4	0	0	0	0	0	0	0	0	0	0	0	0	11	0	0	28	0	0	0	3	0	0	57
712047	18	20	44	5	70	0	0	5	730	516	184	18	0	4	0	0	0	36	3	0	0	0	0	0	124	359	0	0	0	0	0	4	3	3	0	0	61	17	205	14	0	3	3	3	0	6	0	19	0
351976	0	0	111	89	27	0	0	0	0	0	8	0	0	0	0	0	0	19	0	0	0	0	0	0	0	0	4	0	0	0	0	0	0	5	0	3	0	0	0	0	0	0	0	0	0	0	0	3	0
440904	5	4	10	18	16	0	0	0	285	85	23	0	0	0	0	7	0	15	0	0	0	0	0	4	99	32	0	0	0	0	0	0	3	0	0	0	72	5	42	7	0	45	4	3	0	65	0	119	3
606927	3	0	3	0	0	0	0	3	0	0	165	13	0	0	0	0	0	13	0	0	0	0	27	3	4	0	25	19	0	6	7	7	43	75	5	35	0	0	9	0	0	0	0	0	0	0	0	0	4
337379	7	0	0	0	16	0	0	0	0	0	0	0	0	0	0	0	0	22	0	0	0	0	0	0	0	0	0	0	0	0	0	0	4	5	3	0	3	0	0	0	0	0	28	0	0	0	0	0	0
316228	6	0	20	10	50	0	0	0	0	0	0	15	0	0	0	0	0	11	0	0	0	0	0	0	0	0	0	0	0	0	0	0	0	0	3	0	3	0	26	0	0	0	10	0	0	0	0	0	0
290241	0	0	0	0	0	0	0	0	0	0	0	0	0	0	0	0	0	0	0	0	0	0	0	0	0	0	0	0	0	0	5	0	0	8	0	0	0	0	0	0	4	0	0	0	0	0	0	0	0
295411	5	0	8	3	24	0	0	0	0	0	0	13	0	0	0	0	0	4	0	0	0	0	0	0	0	0	0	0	0	0	0	0	0	0	0	0	0	0	19	0	0	0	7	0	0	0	0	0	0
2942332	3	0	23	11	5	0	6	0	0	0	42	5	0	0	0	0	0	5	0	0	0	0	0	0	0	0	12	0	0	6	0	3	12	26	0	5	0	0	5	0	0	0	0	0	0	0	0	0	0
187466	0	0	45	11	11	0	5	0	0	0	63	0	0	0	0	0	0	9	3	0	0	0	7	0	0	0	7	3	0	3	4	5	10	40	0	9	0	0	5	0	0	0	5	0	0	0	0	3	0
338222	0	0	0	0	5	0	0	0	0	0	0	0	0	0	0	0	0	0	0	0	0	0	0	0	0	4	0	0	0	0	0	0	0	0	0	0	0	0	0	0	0	0	0	0	0	0	0	0	0
2270605	0	0	0	0	0	0	0	0	0	0	0	0	0	0	0	0	0	0	0	0	0	0	0	0	0	0	4	0	0	0	0	0	0	3	0	0	0	0	0	0	0	0	0	0	0	0	0	0	0
328573	0	0	35	7	31	0	0	0	0	0	24	0	0	0	0	0	0	5	4	0	0	0	4	0	0	0	5	0	0	0	0	0	13	24	4	16	0	0	7	0	0	0	0	0	0	0	0	0	0
297143	0	0	24	11	0	0	0	0	0	0	36	11	0	0	0	0	0	6	0	0	0	0	5	0	0	5	6	3	0	0	0	4	5	20	0	6	0	0	4	0	0	0	4	0	0	0	0	0	0
780650	0	0	0	0	0	0	0	0	0	0	0	0	0	0	0	0	0	0	0	0	0	0	0	0	0	0	0	0	0	0	0	0	0	0	0	0	0	0	0	0	0	0	0	0	0	0	0	0	0
198209	0	0	6	5	0	0	0	0	0	0	14	0	0	0	0	0	0	0	0	0	0	0	0	0	0	0	0	0	0	0	0	0	4	8	0	0	0	0	0	0	0	0	0	0	0	0	0	0	0
4343940	0	0	0	0	0	0	0	0	0	0	4	0	0	0	0	0	0	0	0	0	0	0	0	0	0	0	0	0	0	0	0	0	0	0	0	0	0	0	0	0	0	0	0	0	0	0	0	0	0
261590	0	0	36	18	4	0	0	0	0	0	0	0	0	0	0	0	0	3	0	0	0	0	0	0	3	0	0	0	0	0	0	0	0	4	0	0	0	0	6	0	0	0	0	0	0	0	0	3	0
545038	0	0	14	13	0	0	0	0	0	0	28	0	0	0	0	0	0	0	0	0	0	0	6	3	0	0	5	10	0	0	0	0	8	22	4	11	0	0	5	0	0	0	0	0	0	0	0	0	0
New.CleanUp.ReferenceOTU356631	0	0	0	0	0	0	0	0	0	0	0	0	0	0	0	0	0	0	0	0	0	0	0	0	0	0	0	0	0	0	0	0	0	0	0	0	0	0	0	0	0	0	0	0	0	0	0	0	0
New.CleanUp.ReferenceOTU354637	0	0	0	0	0	0	0	0	0	0	0	0	0	0	0	0	0	0	0	0	0	0	0	0	0	0	0	0	0	0	0	0	0	4	0	0	0	0	0	0	0	0	0	0	0	0	0	0	0
New.ReferenceOTU882	0	0	0	3	0	0	0	0	0	0	0	0	0	0	8	0	0	10	29	0	0	0	0	0	0	0	0	4	0	0	0	0	0	5	0	0	0	0	0	0	0	3	16	0	0	0	0	0	6
16195	0	0	0	0	0	0	0	0	123	0	356	0	0	38	0	0	0	0	0	0	0	0	0	0	0	0	0	0	0	0	0	0	0	0	12	0	0	0	0	0	0	0	0	0	0	0	0	0	0
828483	691	483	910	85	1943	12	42	86	18991	26940	5050	571	24	39	16	11	0	737	84	11	19	0	0	6	2073	7293	114	26	0	14	33	95	147	165	60	96	1851	450	5957	184	250	204	113	48	0	142	60	587	24
847670	10	0	0	4	19	7	0	0	0	0	35	112	0	0	12	0	17	53	11	11	0	0	0	8	0	0	121	54	0	33	71	24	220	441	30	188	0	0	0	0	83	29	221	3	0	3	0	104	6
4452634	0	0	55	11	16	0	0	0	0	0	0	0	0	0	6	0	0	0	0	0	0	0	0	0	0	0	0	0	0	0	0	0	10	3	0	0	0	0	0	0	0	0	0	0	0	0	0	16	0
287388	0	0	10	0	0	0	0	0	0	4	0	0	0	0	0	0	0	0	0	0	0	0	0	0	0	0	0	0	0	0	0	0	11	0	0	0	50	0	0	0	0	0	0	0	0	0	0	0	0
650343	0	46	12	0	362	8	0	0	6559	2303	3	10	0	0	7	0	0	10	3	4	0	0	0	0	61	336	3	0	0	0	0	15	25	0	11	11	2148	96	114	29	121	9	8	0	0	0	19	0	5
282549	3	389	246	0	1188	4	0	0	7562	125	0	51	0	0	7	0	0	0	0	7	0	0	0	0	820	743	9	0	0	0	0	42	75	21	35	25	1537	23	35	19	0	0	0	0	0	0	0	0	0
299371	0	0	11	0	0	0	0	0	0	11	0	0	0	0	0	0	0	0	0	0	0	0	0	0	0	0	0	0	0	0	0	0	0	0	0	0	184	0	0	0	0	0	0	0	0	0	0	0	0
193894	0	28	2293	874	805	0	0	0	0	0	0	0	7	0	0	0	0	3	0	0	0	0	0	0	0	26	0	0	0	0	0	4	8	6	0	0	3	4	43	0	0	0	0	0	0	0	0	30	3
New.ReferenceOTU146	0	0	0	7	0	0	0	0	0	0	42	0	0	0	0	0	0	0	0	0	0	0	0	0	0	0	0	0	0	0	0	0	0	0	0	0	0	0	0	0	0	0	0	0	0	0	0	0	11
New.ReferenceOTU637	0	0	0	0	0	0	0	0	0	0	0	0	0	0	0	0	0	0	0	0	0	0	0	0	0	0	0	0	0	0	0	0	0	0	0	0	0	0	0	0	0	0	0	0	0	0	0	0	0
557627	0	0	0	0	0	0	0	0	0	0	4	4	0	0	0	0	0	0	0	0	0	0	0	0	0	0	5	0	0	0	10	0	0	5	0	0	0	0	0	0	3	0	3	0	0	0	0	0	0
New.ReferenceOTU765	0	0	0	0	0	0	0	0	0	0	0	0	0	0	0	0	0	0	0	0	0	0	0	0	0	0	0	0	0	0	0	0	0	3	0	0	0	0	0	0	0	0	0	0	0	0	0	0	0
New.ReferenceOTU1041	0	0	0	0	0	0	0	0	0	0	0	0	0	0	0	0	0	0	0	0	0	0	0	0	0	0	0	0	0	0	0	0	0	0	0	0	0	0	0	0	0	0	0	0	0	0	0	0	0
New.CleanUp.ReferenceOTU331334	0	0	0	0	3	0	0	0	0	0	0	0	0	0	0	0	0	0	0	0	0	0	0	0	0	0	0	0	0	0	0	0	0	0	0	0	0	0	0	0	0	0	0	0	0	0	0	0	0
305441	12	19	4	0	29	0	0	7	333	116	43	4	0	0	0	0	0	13	0	0	0	0	0	0	16	116	0	0	0	0	0	0	3	0	0	0	75	0	33	6	0	0	0	0	0	0	0	12	0
New.CleanUp.ReferenceOTU31972	0	0	20	114	79	0	0	0	0	8	0	0	0	0	0	0	0	0	0	0	0	0	0	0	0	0	0	0	0	0	0	0	0	0	0	0	0	0	0	10	0	5	0	0	0	7	659	0	0
New.ReferenceOTU461	0	0	0	0	0	0	0	0	0	0	0	0	0	0	0	0	0	0	0	0	0	0	0	0	0	0	0	0	0	0	0	0	0	0	0	0	0	0	0	0	0	0	0	0	0	0	0	0	0
New.ReferenceOTU592	0	0	0	0	0	0	0	0	4	0	0	0	0	0	0	0	0	0	0	0	0	0	0	0	0	0	0	0	0	0	0	0	0	0	0	0	0	0	0	0	0	0	0	0	0	0	0	0	0
New.ReferenceOTU532	10	7	70	9	84	0	0	5	209	83	52	11	0	0	0	0	0	16	0	0	0	0	0	0	18	101	0	0	0	0	0	0	0	0	0	0	36	6	69	3	4	0	0	0	0	0	0	6	0
New.CleanUp.ReferenceOTU334383	0	0	0	0	0	0	0	0	0	0	0	0	0	0	0	0	0	0	0	0	0	0	0	0	0	0	0	0	0	0	0	0	0	0	0	0	0	0	0	0	0	0	0	0	0	0	0	0	0
296420	0	0	0	0	0	0	0	0	0	0	0	0	0	0	0	0	0	0	0	0	0	0	0	0	0	0	0	0	0	0	0	0	0	0	0	0	0	0	0	0	0	0	0	0	0	0	0	0	0
190766	0	0	8	7	3	0	0	0	0	0	0	0	0	0	0	0	0	0	0	0	0	0	0	0	0	0	0	0	0	0	0	0	0	0	0	0	0	0	0	0	0	0	0	0	0	0	0	0	0
542096	0	0	0	0	0	0	0	0	0	0	0	0	0	0	0	0	0	0	0	0	0	0	0	0	0	0	0	0	0	0	0	0	0	0	0	0	0	0	0	0	0	0	0	0	0	0	0	0	0
New.ReferenceOTU178	0	0	0	0	0	0	0	0	0	0	0	0	0	0	0	0	0	0	0	0	0	0	0	0	0	0	0	0	0	0	0	0	0	0	0	0	0	0	0	0	0	0	0	0	0	0	0	0	0
New.ReferenceOTU1004	0	0	0	0	0	0	0	0	0	0	0	0	0	0	0	0	0	0	0	0	0	0	0	0	0	0	0	0	0	0	0	0	0	0	0	0	0	0	0	0	0	0	0	0	0	0	0	0	0
566213	383	0	81	22	162	0	0	0	0	0	3	16	0	0	0	0	0	3	0	6	0	0	0	0	44	0	6	0	0	0	0	12	16	6	13	6	27	0	22	0	18	0	0	0	0	0	0	0	3
288718	252	0	669	169	865	0	0	0	0	0	0	0	0	0	0	0	0	3	0	0	0	0	0	0	19	0	0	0	0	4	0	3	15	9	11	11	9	0	68	5	0	0	0	0	0	0	0	0	0
14124	0	0	0	0	0	0	0	0	0	0	0	0	0	0	0	0	0	0	0	0	0	0	0	0	0	0	0	0	0	0	0	0	0	0	0	0	0	0	0	0	0	0	0	0	0	0	0	0	0
298247	0	0	3	15	0	0	0	0	0	0	0	0	0	0	0	0	0	0	0	0	0	0	0	0	0	0	0	0	0	0	0	0	0	0	3	0	0	0	0	0	0	0	0	0	0	0	0	0	0
New.ReferenceOTU289	0	0	0	0	0	0	0	0	0	0	0	8	0	0	0	0	0	0	0	0	0	0	0	0	0	0	0	0	0	0	0	0	3	0	0	0	0	10	0	0	0	0	0	0	0	0	0	0	0
815369	6	0	17	3	18	0	0	0	0	0	4	10	0	0	0	0	0	0	0	0	0	0	0	0	0	0	0	0	0	0	0	5	8	7	0	0	0	0	18	0	6	0	0	0	0	0	0	0	0
New.ReferenceOTU411	0	0	0	3	50	0	0	0	0	0	0	0	0	0	0	0	0	0	0	0	0	0	0	0	0	0	0	0	0	0	0	0	0	0	9	3	0	0	0	0	0	0	0	0	0	0	0	8	0
823165	199	0	145	10	227	0	0	0	18	0	0	10	0	0	0	0	0	0	0	3	7	0	0	0	224	0	4	0	0	0	0	3	0	7	0	0	0	0	26	0	0	0	0	0	0	0	0	0	0
262610	0	0	0	0	0	0	0	0	0	0	0	0	0	0	0	0	0	0	0	0	0	0	0	0	0	0	0	0	0	0	0	0	0	0	0	0	0	0	0	0	0	0	0	0	0	0	0	0	0
New.ReferenceOTU719	0	0	0	0	0	0	0	0	0	0	0	0	0	0	0	0	0	0	0	0	0	0	0	0	0	0	0	0	0	0	0	0	0	0	0	0	0	0	0	0	0	0	0	0	0	0	0	0	0
New.CleanUp.ReferenceOTU205884	0	0	0	0	0	0	0	0	0	0	0	0	0	0	0	0	0	0	0	0	0	0	0	0	0	0	0	0	0	0	0	0	0	0	0	0	0	0	0	0	0	0	0	0	0	0	0	0	0
New.ReferenceOTU792	0	0	0	0	0	0	0	0	0	0	0	0	0	0	0	0	0	0	0	0	0	0	0	0	0	0	0	0	0	0	0	0	0	0	0	0	0	0	0	0	0	0	0	0	0	0	0	0	0
294352	0	0	0	0	0	0	0	0	0	0	0	0	0	0	0	0	0	0	0	0	0	0	0	0	0	0	0	0	0	0	0	0	0	0	0	0	0	0	0	0	0	0	0	0	0	0	0	0	0
New.CleanUp.ReferenceOTU258144	0	0	0	0	0	0	0	0	0	0	0	0	0	0	0	0	0	0	0	0	0	0	0	0	0	0	0	0	0	0	0	0	0	0	0	0	0	0	0	0	0	0	0	0	0	0	0	0	0
New.ReferenceOTU1140	0	0	3	0	0	0	0	0	0	0	0	0	0	0	0	0	0	0	0	0	0	0	0	0	0	0	0	0	0	0	0	0	0	0	0	0	0	0	0	0	0	0	0	0	0	0	0	0	0
New.ReferenceOTU783	0	0	0	0	0	0	0	0	0	0	0	0	0	0	0	0	0	0	0	0	0	0	0	0	0	0	0	0	0	0	0	0	0	4	0	0	0	0	0	0	0	0	0	0	0	0	0	0	0
New.CleanUp.ReferenceOTU359491	0	0	24	0	40	0	0	0	0	0	0	0	0	0	0	0	0	0	0	0	0	0	0	0	0	0	0	0	0	0	0	0	0	0	0	0	0	0	0	0	0	0	0	0	0	0	0	0	0
New.ReferenceOTU175	0	0	0	0	0	0	0	0	0	0	0	0	0	0	0	0	0	0	0	0	0	0	0	0	0	0	0	0	0	0	0	0	0	0	0	0	0	0	0	0	0	0	0	0	0	0	0	0	0
New.ReferenceOTU135	0	0	0	0	0	0	0	0	0	0	0	0	0	0	0	0	0	0	0	0	0	0	0	0	101	0	0	0	0	0	0	0	4	0	0	0	0	0	0	0	0	0	0	0	0	0	0	0	0
New.CleanUp.ReferenceOTU32465	0	0	0	0	0	0	0	0	0	0	0	0	0	0	0	0	0	0	0	0	0	0	0	0	0	0	0	0	0	0	0	0	0	0	0	0	0	0	0	0	0	0	0	0	0	0	0	0	0
New.ReferenceOTU193	8	0	267	105	41	6	14	10	0	0	119	12	0	3	0	0	0	39	4	4	0	0	27	3	11	4	45	13	3	6	23	16	51	178	17	47	0	0	30	4	0	5	15	0	0	0	0	17	3
531374	0	0	89	8	21	0	10	3	0	0	6	25	0	0	0	0	0	7	0	0	0	0	0	0	8	0	0	0	0	0	0	3	9	26	4	4	0	0	10	0	4	0	9	0	0	0	0	12	0
4370912	0	0	37	12	6	0	0	0	0	0	5	0	0	0	0	0	0	6	4	0	0	0	3	0	0	0	0	0	0	0	0	0	3	12	0	0	0	0	4	0	0	0	0	0	0	0	0	0	0
297390	0	0	21	9	5	0	3	0	0	0	32	0	0	0	0	0	0	4	0	0	0	0	6	0	0	0	11	0	0	4	0	0	10	14	0	5	0	0	4	0	0	0	0	0	0	0	0	0	0
321119	0	0	16	11	3	0	3	0	0	0	33	0	0	0	0	0	0	5	0	0	0	0	4	0	0	0	3	3	0	0	0	3	7	13	0	10	0	0	0	0	0	0	0	0	0	0	0	0	0
712677	348	25	6300	3533	2446	207	720	235	148	13	19964	1264	0	358	261	56	51	2074	211	401	221	12	2843	379	641	321	3501	1546	43	1164	1054	1044	5174	12586	1044	4969	38	20	2001	51	208	259	573	43	3	26	0	430	400
628226	4	4	25	4	9	0	0	0	0	0	99	3	0	0	5	0	0	13	3	4	3	0	22	5	0	0	23	19	0	10	7	4	27	78	10	21	0	0	5	4	10	4	0	0	0	0	0	0	0
New.ReferenceOTU437	0	0	0	0	0	0	0	0	0	0	0	0	0	0	0	0	0	0	0	0	0	0	0	0	0	0	0	0	0	0	0	0	0	0	0	0	0	0	0	0	0	0	0	0	0	0	0	0	0
534042	0	0	63	27	29	4	4	0	0	0	112	4	0	0	0	0	0	13	3	0	0	0	7	0	3	4	16	4	0	5	5	5	19	70	4	19	0	0	10	0	0	0	6	0	0	0	0	0	6
308502	0	0	0	0	0	0	4	5	0	0	49	9	0	0	0	0	0	0	0	0	0	0	3	0	0	0	5	5	0	0	3	0	8	23	0	12	0	0	4	0	0	0	0	0	0	0	0	0	0
308802	0	0	32	9	5	0	9	0	0	0	56	0	0	6	0	0	0	6	0	4	0	0	7	0	3	4	5	0	0	0	0	5	9	28	0	8	0	0	3	0	0	0	4	0	0	0	0	0	0
141835	0	0	0	0	0	0	0	0	0	0	0	0	0	0	0	0	0	0	0	0	0	0	0	0	0	0	0	0	0	0	0	0	0	0	0	0	0	0	0	0	0	0	0	0	0	0	0	0	0
551822	0	0	36	21	9	0	4	0	0	0	39	4	0	0	0	0	0	11	0	0	0	0	16	3	0	0	7	6	0	0	3	4	11	27	0	4	0	0	3	0	13	0	0	0	0	0	0	0	0
850642	0	0	0	0	0	0	0	0	0	0	0	0	0	0	0	0	0	0	0	0	0	0	0	0	0	0	0	0	0	0	0	0	0	0	0	0	0	0	0	0	0	0	0	0	0	0	0	0	0
New.ReferenceOTU457	0	0	0	0	0	0	0	0	0	0	0	0	0	0	0	0	0	0	0	0	0	0	0	0	0	0	0	0	0	0	0	0	0	0	0	0	0	0	0	0	0	0	0	0	0	0	0	0	0
290645	0	0	0	0	0	0	0	0	0	0	0	0	0	0	0	0	0	0	0	0	0	0	0	0	0	0	0	0	0	0	0	0	0	0	0	0	0	0	0	0	0	0	0	0	0	0	0	0	0
New.ReferenceOTU894	0	0	0	0	0	0	0	0	0	0	0	0	0	0	0	0	0	0	0	0	0	0	0	0	0	0	0	0	0	0	0	0	0	0	0	0	0	0	0	0	0	0	0	0	0	0	0	0	0
New.ReferenceOTU683	0	0	0	0	0	0	0	0	0	0	0	0	0	0	0	0	0	0	0	0	0	0	0	0	0	0	0	0	0	0	0	0	0	0	0	0	0	0	0	0	0	0	0	0	0	0	0	0	0
New.CleanUp.ReferenceOTU102049	0	0	0	0	0	0	0	0	0	0	0	0	0	0	0	0	0	0	0	0	0	0	0	0	0	0	0	0	0	0	0	0	0	0	0	0	0	0	0	0	0	0	0	0	0	0	0	0	0
332430	0	0	0	0	0	0	0	0	0	0	0	0	0	0	0	0	0	0	0	0	0	0	0	0	0	0	0	0	0	0	0	0	0	0	0	0	0	0	0	0	0	0	0	0	0	0	0	0	0
New.ReferenceOTU871	0	0	0	0	0	0	0	0	0	0	0	0	0	0	0	0	0	0	0	0	0	0	0	0	0	0	0	0	0	0	0	0	0	0	0	0	0	0	0	0	0	0	0	0	0	0	0	0	0
New.CleanUp.ReferenceOTU322889	0	0	0	0	0	0	0	0	0	0	0	0	0	0	0	0	0	0	0	0	0	0	0	0	0	0	0	0	0	0	0	0	0	0	0	0	0	0	0	0	0	0	0	0	0	0	0	0	0
586356	0	0	0	0	0	0	0	0	0	0	0	0	0	0	0	0	0	0	0	0	0	0	0	0	0	0	0	0	0	0	0	0	7	0	0	0	0	0	0	0	0	0	0	0	0	0	0	0	0
New.ReferenceOTU474	0	0	0	0	0	0	0	0	0	0	0	0	0	0	0	0	0	0	0	0	0	0	0	0	0	0	0	0	0	0	0	0	0	0	0	0	0	0	0	0	0	0	0	0	0	0	0	0	0
1122582	0	0	0	0	0	0	0	0	0	0	0	0	0	0	0	0	0	0	0	0	0	0	0	0	0	0	0	0	0	0	0	0	0	0	0	0	0	0	0	0	0	0	0	0	0	0	0	0	0
New.ReferenceOTU933	0	0	0	0	0	0	0	0	0	0	0	0	0	0	0	0	0	0	0	0	0	0	0	0	0	0	0	0	0	0	0	0	0	0	0	0	0	0	0	0	0	0	0	0	0	0	0	0	0
New.ReferenceOTU1129	0	0	0	0	0	0	0	0	0	0	0	0	0	0	0	0	0	0	0	0	0	0	0	0	0	0	0	0	0	0	0	0	0	0	0	0	0	0	0	0	0	0	0	0	0	0	0	0	0
New.ReferenceOTU1010	0	0	0	0	0	0	0	0	0	0	0	0	0	0	0	0	0	0	0	0	0	0	0	0	0	0	0	0	0	0	0	0	0	0	0	0	0	0	0	0	0	0	0	0	0	0	0	0	0
828162	528	163	40068	20644	50820	5776	274	22660	295	59988	3368	373	0	171	38658	294	1822	44311	39515	12044	557	55492	18543	474	590	437	311	798	36	107	1023	488	2122	1990	758	1323	85	14	270	22603	1092	93	14016	78108	4	109219	23405	2318	1308
297672	0	0	48	31	48	8	15	52	0	78	7	5	0	0	24	0	22	77	55	43	0	95	91	0	0	0	95	18	0	36	275	26	259	44	33	109	0	0	0	39	0	0	27	192	0	155	37	3	0
New.ReferenceOTU1058	0	0	0	0	0	0	4	0	0	0	0	0	0	0	0	0	0	0	0	8	0	0	0	0	0	0	17	3	0	9	71	4	43	9	13	15	0	0	0	0	0	0	0	0	0	0	0	0	0
593625	4	0	232	120	282	26	0	125	0	373	23	4	0	0	232	0	10	266	212	58	0	360	114	0	0	0	0	0	0	0	8	6	19	10	0	5	0	0	0	153	3	0	85	456	0	610	169	10	5
11302	0	14	0	76	0	0	0	0	0	656	0	0	0	0	39	0	0	11	15	0	0	0	0	0	0	0	0	0	0	0	0	0	0	0	0	0	0	0	3	33	0	0	243	71	0	0	0	0	0
834829	0	0	151	72	186	18	0	73	0	245	20	4	0	3	150	0	6	179	178	54	4	202	65	0	0	0	0	5	0	0	3	6	6	4	0	0	0	0	0	91	5	0	56	302	0	395	80	8	9
171460	0	0	16	12	29	0	0	21	0	24	4	0	0	0	17	0	0	31	20	4	0	29	7	0	0	0	0	0	0	0	0	0	0	0	0	0	0	0	0	8	4	0	5	37	0	75	17	0	0
1141330	0	0	0	0	0	0	0	0	0	0	0	0	0	0	0	0	26	0	0	0	0	0	0	0	0	0	9	3	0	7	22	0	3	0	3	0	0	0	0	0	0	0	0	0	0	0	0	0	0
4435370	0	0	0	0	0	0	0	0	0	7	0	0	0	0	0	0	0	0	0	0	0	0	0	0	0	0	0	0	0	0	0	0	0	0	0	0	0	0	0	0	0	0	0	5	0	6	0	0	0
293351	0	0	0	0	0	0	0	0	0	0	0	0	0	0	0	0	0	0	0	0	0	0	0	0	0	0	0	0	0	0	5	0	0	0	0	0	0	0	0	0	0	0	0	0	0	6	0	0	0
828027	0	0	23	7	21	4	0	17	0	51	0	0	0	0	18	0	0	39	29	8	0	45	24	0	3	0	0	0	0	0	0	0	0	3	0	0	0	0	0	13	0	0	6	41	0	47	18	3	0
812693	0	0	46	26	40	5	0	33	0	49	0	0	0	0	35	0	0	44	35	13	0	53	19	0	0	0	0	0	0	0	3	0	0	0	0	3	0	0	0	27	0	0	20	58	0	98	23	4	0
New.ReferenceOTU57	0	0	0	0	0	0	0	0	0	0	0	0	0	0	0	0	0	0	0	0	0	0	0	0	0	0	0	0	0	0	0	0	0	0	0	0	0	0	0	0	0	0	0	0	0	0	0	0	0
351979	0	0	0	0	0	0	0	0	0	0	0	0	0	0	0	0	0	0	0	0	0	0	0	0	0	0	0	0	0	0	3	0	0	0	0	0	0	0	0	0	0	0	0	0	0	0	0	0	0
New.ReferenceOTU732	0	0	0	0	0	0	0	0	0	14	0	0	0	0	0	0	0	0	0	0	0	0	0	0	0	0	0	0	0	0	0	0	0	0	0	0	0	0	0	3	0	0	0	3	0	0	0	0	0
298592	0	0	0	0	0	0	0	0	0	0	0	0	0	0	0	0	0	0	0	0	0	0	0	0	0	0	0	0	0	0	0	0	0	0	0	0	0	0	0	0	0	0	0	0	0	0	0	0	0
532752	40	0	0	11	4	6	27	0	0	5	0	18	0	0	75	10	124	0	4	33	0	9	0	8	16	0	254	138	5	103	722	13	164	53	15	36	0	0	0	0	0	16	4	0	0	0	0	21	0
811642	0	0	0	0	0	0	0	0	0	0	0	0	0	0	0	0	7	0	0	0	0	0	0	0	3	0	9	3	0	0	20	0	3	0	0	0	0	0	0	0	0	0	0	0	0	0	0	0	0
New.CleanUp.ReferenceOTU175911	0	0	0	0	0	0	0	0	0	0	0	0	0	0	0	0	0	0	0	0	0	0	0	0	0	0	0	4	0	4	10	0	0	0	0	0	0	0	0	0	0	0	0	0	0	0	0	0	0
New.ReferenceOTU1037	0	0	0	0	0	0	0	0	0	0	0	0	0	0	0	0	0	0	0	0	0	0	0	0	0	0	0	0	0	0	0	0	0	0	0	0	0	0	0	0	0	0	0	0	0	0	0	0	0
New.ReferenceOTU921	0	0	0	0	0	0	0	0	0	0	0	0	0	0	0	0	0	0	0	0	0	0	0	0	0	0	0	0	0	0	0	0	0	0	0	0	0	0	0	0	0	0	0	0	0	0	0	0	0
New.ReferenceOTU602	0	0	0	0	0	0	0	0	0	0	0	0	0	0	0	0	0	0	0	0	0	0	0	0	0	0	0	0	0	0	0	0	0	0	0	0	0	0	0	0	0	0	0	0	0	0	0	0	0
New.CleanUp.ReferenceOTU124381	0	0	0	0	0	0	0	0	0	0	0	0	0	0	0	0	0	0	0	0	0	0	0	0	0	0	0	0	0	0	0	0	0	0	0	0	0	0	0	0	0	0	0	0	0	0	0	0	0
812500	0	0	0	0	0	0	0	0	0	0	0	0	0	0	4	0	0	0	0	0	0	0	0	0	0	0	16	41	0	10	7	0	4	4	4	3	0	0	0	0	0	0	0	0	0	0	0	0	0
New.ReferenceOTU368	0	0	0	0	0	4	0	0	0	0	0	0	0	0	0	0	0	0	26	0	0	0	0	0	0	9	0	0	0	0	0	1243	0	3	65	14	0	0	0	0	4	4	9	0	0	0	0	0	0
1645783	0	0	0	0	0	3	0	0	6	0	0	0	0	0	524	626	177	3	31	44	0	0	0	0	0	59	8	31	7	11	36	88	0	0	15	5	0	0	0	0	0	13	36	0	0	0	0	0	9
585030	0	0	0	0	0	9	0	0	0	0	0	0	0	42	155	259	64	0	23	10	5	0	0	11	0	28	4	10	56	0	12	20	0	0	4	6	0	0	0	0	0	0	29	0	0	0	0	0	71
341049	0	0	0	0	0	0	0	0	0	0	0	0	0	0	30	48	10	9	57	0	0	0	22	0	0	0	0	0	0	0	0	33	0	0	0	0	0	0	0	0	0	0	77	0	0	0	0	0	3
4414053	0	0	0	0	0	0	0	0	0	0	0	0	0	0	9	0	0	0	6	0	0	0	0	0	0	0	0	0	0	0	0	62	0	0	0	0	0	0	0	0	0	0	0	0	0	0	0	0	0
4437178	0	0	0	0	0	0	0	0	0	0	0	0	0	0	0	0	0	0	0	0	0	0	0	0	0	0	11	4	0	0	6	0	0	5	0	0	0	0	0	0	0	0	0	0	0	0	0	0	0
820255	0	0	0	0	0	10	0	0	0	0	0	0	0	0	7	0	18	0	0	0	0	0	0	0	0	0	14	0	0	0	8	0	0	0	0	0	0	0	0	0	0	0	0	0	0	0	0	0	0
637010	0	0	0	0	0	0	0	0	0	0	0	0	0	0	0	0	0	0	0	0	0	0	0	0	0	0	0	0	0	0	0	3	0	0	0	0	0	0	0	0	0	0	0	0	0	0	0	0	0
New.CleanUp.ReferenceOTU263403	0	0	0	0	0	0	0	0	0	0	0	0	0	0	0	4	5	0	0	0	0	0	0	0	0	0	0	0	6	0	3	0	0	0	0	0	0	0	0	0	0	3	0	0	0	0	0	0	9
New.ReferenceOTU16	0	0	0	0	0	0	0	0	0	0	0	0	0	0	0	0	0	0	0	0	0	0	0	0	0	0	0	0	0	0	0	0	0	0	0	0	0	0	0	0	0	0	0	0	0	0	0	0	0
544261	0	0	0	0	0	0	0	0	0	0	0	0	0	0	0	0	0	0	8	0	0	0	0	0	0	0	0	0	0	0	0	132	0	3	16	7	0	3	0	0	0	0	0	0	0	0	0	0	0
516463	0	0	0	0	0	3	0	0	0	0	0	8	0	0	0	0	0	0	0	55	14	0	0	0	0	8	47	35	9	16	6	0	14	0	0	0	0	0	0	0	0	0	0	0	0	0	0	0	0
558858	0	0	0	0	0	7	5	6	0	0	0	24	0	0	20	4	7	0	6	20	0	0	0	0	0	0	81	29	8	22	20	8	50	15	13	7	0	0	0	0	0	11	11	0	0	0	0	14	29
3878646	0	0	0	0	0	31	114	0	0	0	8	65	0	83	27	5	0	0	4	74	12	0	0	8	0	11	168	141	13	54	28	24	135	65	55	20	0	0	3	0	0	0	5	0	0	0	0	0	43
New.ReferenceOTU526	0	4	0	0	0	0	0	0	0	0	4	0	0	0	5	0	0	0	3	0	0	0	0	0	0	0	0	8	0	0	0	0	0	3	0	8	0	0	0	0	0	15	7	0	0	0	0	0	0
New.CleanUp.ReferenceOTU90400	3	0	0	0	0	8	3	0	0	0	0	0	0	0	0	0	0	0	0	0	0	0	0	0	0	7	11	0	4	0	0	6	19	12	17	8	0	0	0	0	0	0	0	0	0	0	0	0	30
New.ReferenceOTU271	0	0	0	0	0	0	115	0	20	0	0	0	0	0	0	7	6	0	0	0	3	0	0	12	57	0	57	48	0	17	4	16	5	0	24	6	0	0	0	0	0	3	0	0	0	0	0	0	0
New.CleanUp.ReferenceOTU291804	0	0	0	0	0	0	0	0	0	0	0	0	0	0	0	0	0	0	0	0	0	0	0	0	0	0	0	0	0	0	0	0	0	0	0	0	0	0	0	0	0	0	0	0	0	0	0	0	0
New.ReferenceOTU930	0	0	0	0	0	0	230	0	0	0	23	19	0	0	23	31	12	0	11	0	36	0	0	23	0	29	72	149	0	31	12	12	13	16	27	8	0	0	0	0	0	7	3	0	0	0	0	9	0
279355	0	12	0	0	0	6	0	0	0	0	0	15	0	0	3	0	0	0	0	6	0	0	0	0	0	0	7	9	12	0	0	3	23	8	11	7	0	0	0	0	0	0	0	0	0	0	0	0	26
New.ReferenceOTU149	0	8	0	0	0	6	0	0	0	0	0	0	0	0	21	10	30	0	0	7	9	5	0	8	0	0	50	42	0	10	10	0	13	4	11	0	0	0	0	0	0	16	6	0	0	0	0	15	0
1719556	0	0	0	0	0	3	6	0	17	0	0	0	0	0	0	0	0	0	0	119	0	0	0	0	0	0	27	30	98	5	0	0	0	0	0	0	0	0	0	0	0	0	0	0	0	0	0	0	26
New.ReferenceOTU972	15	0	0	0	0	13	64	3	0	0	0	0	0	0	0	0	0	0	0	4	0	0	0	18	0	0	28	27	18	9	4	8	47	15	34	16	0	0	5	0	0	0	0	0	0	0	0	4	49
581403	4	0	0	0	0	8	4	0	0	0	0	0	0	0	6	0	0	0	0	0	0	0	0	4	0	0	48	28	0	13	16	0	19	6	4	3	0	0	0	0	0	6	0	0	0	0	0	0	0
New.CleanUp.ReferenceOTU75862	0	0	0	0	0	53	23	0	0	0	0	9	0	0	0	0	0	0	0	396	9	0	18	8	0	0	35	30	45	6	0	0	3	0	0	0	0	0	0	0	0	0	0	0	0	0	0	0	4
685193	4	11	0	0	0	0	179	9	14	0	178	6	0	37	3	7	18	0	0	10	118	9	127	361	0	0	49	60	132	27	8	33	75	47	53	28	0	0	0	0	0	9	0	0	0	0	0	0	315
New.CleanUp.ReferenceOTU247826	3	0	0	0	0	0	210	3	0	0	23	20	0	0	13	24	5	0	3	0	78	0	0	48	22	0	15	29	0	11	0	30	5	5	17	10	0	0	0	0	0	0	0	0	0	0	0	6	24
New.ReferenceOTU172	0	5	0	0	0	30	160	8	19	0	16	12	0	0	0	33	0	0	0	11	23	0	35	18	0	0	29	22	0	10	4	49	41	77	73	55	0	0	5	0	0	3	0	0	0	0	0	0	0
New.CleanUp.ReferenceOTU51992	0	0	0	0	0	0	0	0	0	0	0	0	0	0	0	0	0	0	0	0	0	0	0	0	0	0	0	0	0	0	0	0	0	0	0	0	0	0	0	0	0	0	0	0	0	0	0	0	0
91695	0	0	0	0	0	0	9	0	0	0	10	11	0	0	0	5	0	0	0	4	10	0	0	33	0	0	44	40	7	8	6	35	34	43	52	20	0	0	0	0	0	0	0	0	0	0	0	0	28
628299	0	71	0	0	0	66	72	62	14	25	143	54	0	422	273	1811	420	36	100	76	178	8	83	308	21	249	419	378	75	81	49	825	354	318	458	321	0	0	27	0	14	317	251	0	0	33	0	220	156
252268	0	4	0	0	0	0	0	0	0	0	0	0	0	19	5	67	12	0	6	0	3	0	0	12	0	22	28	16	0	5	0	42	27	25	28	10	0	0	0	0	0	9	11	0	0	0	0	8	0
4443003	26	71	0	0	0	369	662	18	0	0	58	303	0	187	288	167	112	4	30	387	198	0	98	254	141	425	996	1134	1003	406	194	128	610	440	323	166	0	0	24	0	0	276	169	0	0	17	11	46	770
4323373	0	7	0	0	0	0	0	0	0	3	0	0	0	14	128	693	230	11	11	3	0	0	0	0	0	22	45	129	3	12	40	44	43	53	52	39	0	0	0	3	5	152	118	5	0	4	0	72	12
4417972	0	0	0	0	0	3	0	3	0	0	3	0	0	13	11	46	17	0	6	0	0	0	0	3	0	9	16	8	0	0	0	47	6	14	16	15	0	0	0	0	0	15	18	0	0	0	0	5	0
4369142	5	8	0	0	0	53	23	0	0	0	58	133	0	0	58	35	17	0	0	44	277	0	45	219	0	46	74	80	366	52	27	20	107	60	20	17	0	0	0	0	0	54	16	0	0	0	0	12	1225
4467949	0	0	0	0	0	0	0	0	0	0	0	0	0	0	0	0	0	0	0	0	0	0	0	0	0	0	0	0	0	0	0	0	0	0	0	0	0	0	0	0	0	0	0	0	0	0	0	0	0
4316436	4	20	0	0	0	77	160	20	11	0	17	155	0	91	41	29	35	3	5	44	70	0	27	151	0	223	444	690	189	232	88	87	481	169	178	67	0	0	16	3	0	18	7	0	0	0	0	0	458
New.ReferenceOTU628	22	21	0	0	0	60	361	45	10	0	41	125	0	114	29	74	40	0	5	44	186	15	74	240	0	71	500	506	50	107	36	176	326	146	233	99	0	0	18	0	0	19	9	0	0	0	0	14	72
New.ReferenceOTU74	0	0	0	0	0	0	0	0	0	0	0	0	0	0	0	0	0	0	0	0	0	0	0	0	0	0	0	0	0	0	0	0	0	0	0	0	0	0	0	0	0	0	0	0	0	0	0	0	0
New.ReferenceOTU668	0	0	0	0	0	310	266	8	0	0	4	48	0	0	3	11	25	0	0	4133	159	0	0	247	119	124	747	658	309	124	34	16	79	52	31	13	0	0	0	0	0	0	0	0	0	0	0	0	6
527532	0	11	0	0	0	20	110	4	0	0	46	40	0	13	0	3	0	0	0	9	107	0	70	487	0	0	49	52	310	15	4	27	105	21	37	17	0	0	3	0	0	0	0	0	0	0	0	0	541
New.ReferenceOTU993	0	12	0	0	0	8	58	6	0	0	0	58	0	44	15	4	0	0	0	12	303	0	42	854	0	21	262	219	372	73	31	13	113	49	45	25	0	0	0	16	0	0	0	0	0	0	0	0	488
2806	0	4	0	0	0	19	17	0	0	0	0	89	0	0	14	7	7	0	0	365	135	0	8	495	0	0	145	140	1169	59	28	0	41	24	10	15	0	0	0	0	0	4	5	0	0	0	0	0	394
529264	0	18	0	0	0	71	95	4	0	0	0	187	0	0	34	34	0	4	10	194	72	0	0	47	0	103	271	295	78	168	65	48	232	124	70	78	0	0	4	0	0	9	0	0	0	0	0	5	103
New.ReferenceOTU420	0	11	0	0	0	23	68	0	0	0	48	174	0	8	9	10	5	0	0	53	205	5	7	586	0	32	155	169	733	75	24	29	98	62	63	22	0	0	0	0	0	0	0	0	0	0	0	0	354
New.ReferenceOTU937	0	5	0	0	0	0	0	0	0	0	0	0	0	0	8	0	0	0	0	3	0	0	0	0	0	0	40	66	0	33	22	0	3	3	0	0	0	0	0	0	0	9	0	0	0	0	0	0	5
537953	0	5	0	0	0	16	150	0	15	4	6	22	0	145	222	828	310	0	11	20	13	0	0	49	6	65	240	177	10	52	29	48	126	57	138	26	7	10	0	0	3	130	69	5	0	20	0	62	22
New.ReferenceOTU8	0	0	0	0	0	0	0	0	0	0	0	0	0	0	0	0	0	0	0	0	0	0	0	4	0	0	0	0	0	0	0	0	0	0	0	0	0	0	0	0	0	0	0	0	0	0	0	0	0
New.ReferenceOTU120	0	0	0	0	0	0	0	0	0	0	0	0	0	0	0	0	0	0	0	0	0	0	0	0	0	0	0	0	0	0	0	0	0	0	0	0	0	0	0	0	0	0	0	0	0	0	0	0	0
New.ReferenceOTU1196	0	5	0	0	0	41	58	5	0	0	4	213	0	124	12	12	12	0	0	103	95	0	0	86	0	68	380	336	198	84	32	30	171	100	60	43	0	0	3	0	0	0	0	0	0	0	0	0	69
New.ReferenceOTU938	0	0	0	0	0	0	0	0	0	0	0	0	0	0	0	0	0	0	0	0	0	0	0	0	0	0	0	0	0	0	0	0	0	0	0	0	0	0	0	0	0	0	0	0	0	0	0	0	0
New.ReferenceOTU133	0	0	0	0	0	0	0	0	0	0	0	0	0	0	0	0	0	0	0	0	0	0	0	0	0	0	0	0	0	0	0	0	0	0	0	0	0	0	0	0	0	0	0	0	0	0	0	0	0
New.ReferenceOTU339	0	0	0	0	0	0	0	0	14	0	0	0	0	14	11	192	8	0	0	0	6	0	0	0	28	21	14	13	0	0	8	51	23	28	33	40	0	0	0	0	0	17	15	0	0	8	0	10	0
New.ReferenceOTU40	0	9	0	0	0	41	130	3	0	0	21	62	0	21	13	38	6	0	3	144	31	0	0	62	0	77	222	243	38	49	10	68	130	59	96	29	0	0	0	0	0	0	0	0	0	0	0	0	8
3031461	0	5	0	0	0	14	22	3	14	0	0	0	0	18	81	75	57	0	0	23	0	0	0	0	29	0	166	193	0	79	46	0	25	8	6	9	0	0	0	0	0	30	8	0	0	0	0	3	0
New.ReferenceOTU291	0	0	0	0	0	0	88	0	0	0	0	3	0	0	11	27	0	0	0	0	3	0	0	7	0	0	17	24	0	4	0	0	5	0	3	4	0	0	0	0	0	4	0	0	0	0	0	3	0
New.ReferenceOTU603	0	35	0	0	0	52	156	0	3	0	3	29	0	8	18	23	13	5	3	33	17	0	0	42	28	11	221	206	4	65	21	49	134	65	107	38	0	0	3	0	0	10	4	0	0	0	0	3	8
387035	10	15	0	0	0	51	24	0	7	0	6	105	0	48	3	12	0	0	0	267	62	0	0	79	12	37	244	211	158	97	10	15	102	48	26	26	0	0	0	0	0	4	0	0	0	0	0	0	41
New.ReferenceOTU306	0	0	0	0	0	70	41	0	0	0	0	75	0	35	3	0	0	0	0	295	39	0	20	65	0	0	332	353	110	82	14	6	48	32	32	15	0	0	0	0	0	0	0	0	0	0	0	0	29
New.ReferenceOTU1029	0	0	0	0	0	0	0	0	0	0	0	0	0	0	0	0	0	0	0	7	0	0	0	3	0	0	9	4	64	7	0	0	0	0	0	0	0	0	0	0	0	0	0	0	0	0	0	0	14
579129	0	11	0	0	0	8	0	0	0	0	0	0	0	9	17	107	29	0	8	0	3	0	0	7	0	3	10	16	0	3	5	65	27	20	41	17	0	0	5	0	4	23	21	0	0	3	0	23	0
818320	3	0	0	0	0	42	152	4	0	0	3	0	0	0	12	9	11	0	3	28	33	0	4	32	54	24	130	124	0	20	8	51	104	56	70	22	0	0	3	0	0	8	7	0	0	0	0	0	0
2801	0	6	0	0	0	11	0	0	0	0	0	19	0	0	0	0	0	0	0	26	10	0	0	67	0	10	11	14	380	0	3	9	48	21	11	16	0	0	0	0	0	0	0	0	0	0	0	0	45
New.ReferenceOTU802	0	0	0	0	0	7	61	0	0	0	0	11	0	0	8	0	0	0	0	18	0	0	0	0	0	12	77	44	13	22	5	5	55	27	0	14	0	0	0	0	0	0	0	0	0	0	0	0	114
New.ReferenceOTU15	0	20	0	0	0	6	0	6	0	8	8	16	0	0	32	590	73	6	19	15	15	0	0	0	24	198	51	72	0	9	20	198	115	141	156	198	0	0	19	0	0	49	51	0	0	6	6	21	0
New.ReferenceOTU61	0	3	0	0	0	14	12	0	0	0	25	96	0	14	25	31	0	0	3	21	4	0	0	120	0	18	82	111	79	24	8	22	116	33	38	15	0	0	11	0	0	8	0	0	0	0	0	0	49
New.ReferenceOTU60	0	0	0	0	0	0	0	0	0	0	0	18	0	0	0	0	0	0	0	0	0	0	0	40	0	0	0	0	146	0	0	0	0	0	0	0	0	0	0	0	0	0	0	0	0	0	0	0	21
4423663	0	0	0	0	0	16	43	0	0	0	18	25	0	11	3	0	0	0	0	20	30	0	7	38	6	15	50	50	86	17	7	8	33	26	13	9	0	0	0	0	0	6	0	0	0	0	0	3	256
586939	0	4	0	0	0	0	0	0	0	0	0	3	0	16	5	40	12	0	0	0	0	0	0	0	0	10	0	9	0	4	0	16	4	15	8	7	0	0	0	0	0	5	7	0	0	0	0	0	0
552968	0	0	0	0	0	0	88	0	0	0	0	45	0	0	20	7	0	0	6	0	14	0	0	4	12	0	65	70	4	21	21	0	8	0	6	0	0	0	0	0	0	5	0	0	0	0	0	0	0
4437398	0	0	0	0	0	0	0	3	0	0	0	0	0	0	0	0	0	0	0	0	0	0	0	0	0	0	0	0	231	0	0	0	0	0	0	0	0	0	0	0	0	0	0	0	0	0	0	0	80
697799	0	0	0	0	0	0	0	0	0	0	0	0	0	0	0	0	0	0	0	0	0	0	0	0	0	0	0	0	0	0	0	0	0	0	0	0	0	0	0	0	0	0	0	0	0	0	0	0	0
New.ReferenceOTU630	0	0	0	0	0	0	92	0	0	0	0	0	0	0	43	76	12	0	0	5	4	0	0	4	0	0	48	64	0	12	20	14	83	18	24	5	0	0	0	0	0	20	7	0	0	4	0	0	0
New.CleanUp.ReferenceOTU247607	0	10	0	0	0	0	112	0	0	0	0	4	0	0	24	29	12	0	4	3	7	0	0	23	8	0	132	139	8	47	42	5	27	9	16	6	0	0	0	0	0	4	0	0	0	0	0	0	11
New.ReferenceOTU1075	0	0	0	0	0	13	18	0	0	0	9	56	0	0	22	32	17	0	0	7	13	0	0	19	0	0	67	177	0	17	15	11	6	12	20	9	0	0	3	0	0	5	7	0	0	0	0	4	0
New.ReferenceOTU707	0	0	0	0	0	5	0	0	0	0	5	87	0	0	0	0	0	0	0	8	37	0	0	72	0	0	7	14	280	20	3	0	10	4	0	7	0	0	0	0	0	0	0	0	0	0	0	0	218
658597	0	0	0	0	0	0	0	0	0	0	0	0	0	0	0	0	0	0	0	0	0	0	0	4	0	0	0	0	67	0	0	0	0	0	0	0	0	0	0	0	0	0	0	0	0	0	0	0	36
New.ReferenceOTU867	0	0	0	0	0	0	0	0	0	0	0	0	0	0	0	0	0	0	0	0	0	0	0	0	0	0	0	0	0	0	0	0	0	0	0	0	0	0	0	0	0	0	0	0	0	0	0	0	0
4374554	0	0	0	0	0	16	0	0	18	0	0	100	0	50	3	0	0	0	0	37	24	0	0	120	0	25	81	97	404	40	10	0	36	13	13	10	0	0	0	0	0	0	0	0	0	0	0	0	9
3327947	0	0	0	0	0	0	0	0	0	0	0	0	0	0	7	6	0	0	0	0	0	0	0	15	0	0	7	7	11	13	7	0	0	0	3	0	0	0	0	0	0	0	0	0	0	0	0	0	7
New.ReferenceOTU1090	0	0	0	0	0	7	76	0	0	0	0	0	0	0	0	0	0	0	0	765	13	0	0	27	0	4	109	59	23	26	4	0	6	9	0	6	0	0	0	0	0	0	0	0	0	0	0	0	6
New.ReferenceOTU143	5	0	0	0	0	35	0	0	0	0	0	0	0	0	0	0	0	0	0	732	0	0	0	4	0	11	58	78	7	30	4	0	12	19	8	0	0	0	0	0	0	0	0	0	0	0	0	0	0
441635	0	0	0	0	0	0	36	0	0	0	0	0	0	0	8	9	0	0	0	3	15	0	0	14	0	6	100	129	0	23	9	12	31	15	22	8	0	0	0	0	0	5	4	0	0	0	0	17	0
273690	0	0	0	0	0	0	0	0	0	0	0	0	0	0	0	0	0	0	0	0	0	0	0	11	0	0	0	0	3	0	0	0	3	0	0	0	0	0	0	0	0	0	0	0	0	0	0	0	3
New.ReferenceOTU296	0	0	0	0	0	0	0	0	0	0	0	0	0	0	0	0	0	0	0	0	20	0	0	97	0	0	0	0	113	0	0	0	0	0	0	0	0	0	0	0	0	0	0	0	0	0	0	0	142
2818	3	13	0	0	0	10	7	4	0	0	4	11	0	0	3	12	18	0	0	0	10	0	0	27	0	0	58	42	7	8	4	3	44	17	13	6	0	0	0	0	0	0	0	0	0	0	0	0	15
New.ReferenceOTU1072	0	0	0	0	0	0	0	0	0	0	0	0	0	0	0	0	0	0	0	0	0	0	0	0	0	0	0	0	0	0	4	0	4	0	0	0	0	0	0	0	0	0	0	0	0	0	0	6	0
509690	0	3	0	0	0	3	0	0	0	0	0	0	0	0	5	0	0	0	0	0	0	0	8	0	0	0	15	13	0	5	4	0	0	0	6	12	0	0	0	0	0	0	0	0	0	0	0	0	0
New.ReferenceOTU807	0	4	0	0	0	0	26	0	0	0	0	0	0	0	41	18	10	0	0	0	5	0	0	13	0	3	44	72	6	21	29	4	7	4	3	7	0	0	6	0	0	5	3	0	0	0	0	0	11
New.CleanUp.ReferenceOTU95161	0	0	0	0	0	5	24	0	0	0	0	9	0	0	58	35	6	0	0	10	9	0	18	12	0	40	93	127	0	41	24	5	28	12	6	0	0	0	0	0	0	7	13	0	0	3	0	0	0
4382847	3	0	0	0	0	4	39	0	0	0	0	29	0	39	60	178	41	0	0	0	0	0	0	12	0	0	47	64	0	12	14	8	17	3	14	4	0	0	0	0	0	53	19	0	0	0	0	0	0
New.ReferenceOTU34	0	0	0	0	0	0	4	0	0	0	0	7	0	0	0	0	0	0	0	0	0	0	0	5	0	0	12	5	36	0	4	0	3	0	0	3	0	0	0	0	0	0	0	0	0	0	0	0	8
3251538	0	0	0	0	0	0	0	0	0	0	0	0	0	0	4	59	4	0	0	0	0	0	0	0	0	0	21	11	3	0	0	0	0	0	4	0	0	0	0	0	0	5	3	0	0	0	0	0	4
New.ReferenceOTU898	0	8	0	0	0	3	190	0	0	0	33	26	0	0	34	88	20	0	4	3	41	0	0	16	16	0	51	88	0	27	17	5	9	9	22	0	0	0	5	0	0	13	0	0	0	0	0	0	0
2905448	0	0	0	0	0	0	0	0	0	0	0	0	0	0	0	0	0	0	0	0	0	0	0	0	0	0	0	0	0	0	0	0	0	0	0	0	0	0	0	0	0	0	0	0	0	0	0	0	0
New.ReferenceOTU805	0	0	0	0	0	0	0	0	0	0	0	0	0	0	0	0	0	0	0	0	0	0	0	0	0	0	0	0	0	0	0	0	0	0	0	0	0	0	0	0	0	0	0	0	0	0	0	0	0
New.CleanUp.ReferenceOTU250839	0	0	0	0	0	0	0	0	0	0	0	0	0	0	0	0	0	0	0	0	0	0	0	0	0	0	0	0	0	0	0	0	0	0	0	0	0	0	0	0	0	0	0	0	0	0	0	0	0
New.CleanUp.ReferenceOTU323125	0	0	0	0	0	5	0	0	0	0	0	0	0	82	0	0	0	0	0	29	0	0	0	9	0	0	38	59	8	18	5	0	15	6	19	12	0	0	0	0	0	0	0	0	0	0	0	10	3
New.ReferenceOTU179	0	0	0	0	0	0	0	0	0	0	0	0	0	0	0	0	0	0	0	0	0	0	0	0	0	0	0	0	0	0	0	0	0	0	0	0	0	0	0	0	0	0	0	0	0	0	0	0	0
323488	0	0	0	0	0	0	0	0	0	0	3	0	0	0	0	0	0	0	0	8	0	0	0	0	0	0	14	9	107	11	0	0	0	0	0	0	0	0	0	0	0	0	0	0	0	0	0	0	25
241588	5	12	0	0	0	5	37	3	7	0	12	18	0	0	166	458	202	3	17	15	25	0	0	56	0	36	126	93	0	26	17	37	49	28	45	12	0	0	0	0	3	97	57	4	0	11	0	62	13
208621	0	0	0	0	0	4	0	0	0	0	0	7	0	0	15	62	18	0	0	4	0	0	0	0	0	0	44	18	3	5	5	3	25	12	21	0	0	0	0	0	0	9	4	0	0	0	0	6	0
588739	0	0	0	0	0	4	11	0	0	0	8	0	0	0	24	52	16	0	0	0	22	0	4	18	127	0	58	46	7	14	4	7	41	6	32	10	0	0	0	0	0	14	5	0	0	0	0	0	4
993307	0	24	0	0	0	7	0	0	0	0	0	0	0	0	0	0	0	0	0	0	0	0	0	0	0	0	5	25	0	0	0	3	18	0	4	0	0	0	0	0	0	0	0	0	0	0	0	0	0
533778	0	0	0	0	0	3	0	0	0	0	0	5	0	0	0	3	0	0	0	0	0	0	0	3	0	0	12	8	0	0	14	0	0	0	4	0	0	0	0	0	0	0	0	0	0	0	0	0	0
521158	0	0	0	0	0	0	0	4	0	0	14	0	0	0	0	0	0	0	0	0	55	0	0	161	0	0	18	16	56	5	0	4	21	5	3	0	0	0	0	0	0	0	0	0	0	0	0	0	40
4330793	0	0	0	0	0	0	0	0	0	0	0	0	0	0	0	0	0	0	0	0	0	0	0	0	0	0	0	0	0	0	0	0	0	0	0	0	0	0	0	0	0	0	0	0	0	0	0	0	0
240784	0	0	0	0	0	0	0	0	0	0	0	12	0	30	3	0	0	0	0	0	6	0	0	18	37	0	31	28	176	14	5	0	21	3	5	0	0	0	0	0	0	0	0	0	0	0	0	0	68
529704	0	0	0	0	0	0	0	0	0	0	0	0	0	0	0	0	0	0	0	0	9	5	0	58	0	0	0	0	67	0	0	0	0	0	0	0	0	0	0	0	0	0	0	0	0	0	0	0	128
New.ReferenceOTU1118	0	0	0	0	0	0	0	0	0	0	0	0	0	0	0	0	0	0	0	0	10	0	0	0	0	0	0	0	4	0	0	0	0	0	0	0	0	0	0	0	0	0	0	0	0	0	0	0	7
New.ReferenceOTU666	0	0	0	0	0	0	0	0	0	0	0	0	0	0	0	0	0	0	0	0	0	0	0	0	0	0	0	0	0	0	0	0	0	0	0	0	0	0	0	0	0	0	0	0	0	0	0	0	0
241615	7	0	0	0	0	47	22	0	0	0	0	69	0	0	0	5	0	0	0	458	0	0	0	20	0	89	81	126	9	41	5	5	19	27	15	15	0	0	0	0	0	4	0	0	0	0	0	0	20
New.CleanUp.ReferenceOTU150321	11	0	0	0	0	58	0	0	0	0	29	134	0	0	0	0	0	0	0	185	0	0	0	30	0	49	7	9	8	8	0	0	13	30	10	17	0	0	0	0	0	0	0	0	0	0	0	0	16
New.CleanUp.ReferenceOTU135331	0	0	0	0	0	0	0	0	0	0	0	0	0	0	0	0	0	0	0	0	0	0	0	0	0	0	0	0	0	0	0	0	0	0	0	0	0	0	0	0	0	0	0	0	0	0	0	0	0
525648	4	3	0	0	0	32	56	3	12	0	2073	52	0	0	62	23	14	3	4	14	160	6	94	355	0	22	211	287	814	71	57	47	180	106	173	80	0	0	0	0	0	20	5	0	0	0	8	0	720
New.ReferenceOTU971	33	43	0	0	0	291	154	0	4	0	264	944	0	1315	5	0	0	0	0	722	27	9	42	68	135	288	75	106	36	35	12	31	135	138	149	95	0	0	6	0	4	4	0	0	0	0	0	0	32
540718	11	57	0	0	0	102	447	9	0	0	93	199	0	44	142	28	24	4	20	88	48	0	73	249	0	55	398	415	54	166	77	124	448	227	345	121	0	0	20	0	0	66	12	5	0	0	0	10	146
589983	5	47	0	0	0	89	272	7	0	0	138	173	0	40	210	46	10	5	20	70	74	3	52	222	0	39	378	457	57	166	71	146	529	230	389	153	0	0	19	0	0	50	12	0	0	3	0	9	127
588630	5	6	0	0	0	20	174	13	8	0	101	49	0	0	71	12	16	0	3	17	60	8	25	142	0	13	283	300	27	101	35	48	169	69	143	44	0	0	7	0	0	26	6	0	0	0	0	0	87
New.ReferenceOTU252	0	0	0	0	0	922	0	0	0	0	0	61	0	0	0	0	0	0	0	2523	3	0	87	18	108	19	128	210	7	34	3	0	36	27	24	9	0	0	0	0	0	0	0	0	0	0	0	0	0
1025949	0	0	0	0	0	0	0	6	5	0	12	0	4	19	0	0	0	0	0	0	5	3	4	11	158	11	9	14	9	0	0	0	3	0	0	0	0	0	0	0	0	3	3	0	0	0	0	4	0
291770	0	0	0	0	0	0	0	0	0	0	0	0	0	0	0	0	0	0	0	0	0	0	0	0	0	0	0	0	0	0	0	0	0	0	0	0	0	0	0	0	0	0	0	0	0	0	0	0	0
New.ReferenceOTU587	0	0	0	0	0	566	0	0	0	0	0	101	0	0	0	0	0	0	0	2606	0	0	0	46	0	22	50	28	3	18	0	7	19	24	7	11	0	0	0	0	0	0	0	0	0	0	0	0	9
737645	0	0	0	0	0	271	0	0	0	0	31	16	0	0	0	3	0	0	0	1622	20	0	0	107	0	30	55	43	74	12	0	11	36	29	45	15	0	0	0	0	0	5	0	0	0	0	0	0	27
3611183	9	0	0	0	0	185	28	0	0	0	0	16	0	0	0	0	0	0	0	788	7	0	0	122	0	20	0	6	53	3	0	5	23	25	25	11	0	0	0	0	0	4	0	0	0	0	0	0	80
New.ReferenceOTU396	0	0	0	0	0	139	27	0	0	0	3	58	0	42	0	0	0	0	0	2448	15	0	33	57	0	0	57	91	4	14	4	10	9	8	25	9	0	0	0	0	0	0	0	0	0	0	0	0	0
826904	0	15	0	0	0	0	22	0	0	0	55	6	0	93	10	6	0	0	6	3	30	0	36	162	12	0	92	118	90	27	10	12	42	18	33	16	0	0	0	0	0	0	0	0	0	0	0	6	139
828431	0	0	0	0	0	52	57	0	8	0	70	246	0	399	9	0	0	0	5	5	10	0	22	21	0	67	50	40	29	13	8	13	23	37	68	17	0	0	0	0	0	5	0	0	0	4	0	0	15
618303	3	99	0	0	0	18	123	0	154	0	24	354	0	471	0	6	0	6	0	7	0	0	0	3	0	6	20	16	0	12	0	10	22	46	34	17	0	0	0	0	3	4	0	0	0	0	0	0	10
1139344	0	3	0	0	0	5	8	0	0	0	6	0	0	0	0	0	3	0	0	0	4	0	0	12	0	0	16	12	66	10	0	5	7	11	8	3	0	0	0	0	0	5	0	0	0	0	0	0	25
582075	0	9	0	0	0	6	20	0	6	0	80	53	0	117	0	0	0	0	0	4	24	5	40	138	0	0	3	9	55	0	5	0	0	5	0	0	0	0	0	0	0	0	3	0	0	0	0	0	135
New.ReferenceOTU75	7	129	0	0	0	46	0	9	0	0	27	83	0	292	0	0	0	0	0	13	0	0	0	13	0	0	4	0	12	0	0	3	7	19	28	3	0	0	0	0	0	0	0	0	0	0	0	0	4
364780	0	0	0	0	0	0	46	0	0	0	7	0	0	0	4	0	0	0	3	0	101	3	32	157	0	0	16	17	65	6	6	7	12	9	14	4	0	0	0	0	0	7	0	0	0	0	0	0	86
863942	0	0	0	0	0	0	0	0	0	0	0	0	0	0	4	0	0	0	0	0	16	0	0	84	0	0	0	0	53	0	0	0	0	0	0	0	0	0	0	0	0	0	0	0	0	0	0	0	21
New.ReferenceOTU613	0	0	0	0	0	0	0	0	0	0	0	0	0	0	0	0	0	0	0	0	28	0	22	103	0	0	0	0	122	0	0	0	0	0	0	0	0	0	0	0	0	0	0	0	0	0	0	0	172
681987	0	0	0	0	0	0	0	0	0	0	0	0	0	0	0	0	0	0	0	0	0	0	0	0	0	0	0	3	0	0	0	0	0	0	0	0	0	0	0	0	0	8	4	0	0	0	0	0	0
1105814	6	0	0	0	0	6	8	0	0	0	16	0	0	0	0	0	0	0	0	0	10	0	9	4	496	0	0	6	0	0	0	0	0	3	0	0	19	0	0	22	0	10	14	0	0	0	36	0	8
735185	0	0	0	0	0	0	0	0	0	0	0	15	0	0	0	0	0	0	0	0	0	0	0	0	0	0	0	0	0	0	0	0	0	0	0	0	0	0	0	0	0	0	0	0	0	0	0	0	0
New.ReferenceOTU418	6	0	0	0	0	120	47	0	0	0	27	51	0	0	0	0	0	0	0	760	0	0	0	10	0	0	31	69	88	6	0	13	30	29	21	19	0	0	0	0	0	16	0	0	0	0	0	0	242
4394945	0	12	0	0	0	6	9	0	0	0	4	37	0	48	41	92	45	8	25	6	0	0	0	0	31	30	12	10	0	0	4	551	197	139	207	280	0	0	3	0	0	105	81	3	0	3	0	39	3
863772	8	21	0	0	0	86	185	0	0	0	64	83	0	15	86	6	0	0	24	49	51	0	32	102	116	65	215	204	13	96	42	88	382	153	341	81	0	0	13	0	0	28	5	0	0	3	0	3	116
332595	0	9	0	0	0	34	286	0	3	0	20	83	0	36	11	0	0	0	0	23	0	0	0	22	0	0	26	47	6	13	4	14	45	21	17	11	0	0	0	0	0	6	0	0	0	5	0	0	9
816569	0	0	0	0	0	18	81	0	0	0	0	15	0	11	7	5	0	0	0	51	0	0	0	0	0	0	14	7	0	0	0	3	15	7	4	11	0	0	0	0	0	0	0	0	0	0	0	0	0
1056070	0	0	0	0	0	0	28	0	0	0	11	0	0	0	0	0	0	0	0	5	0	0	0	3	0	0	6	4	0	0	0	0	7	3	13	0	0	0	0	0	0	0	0	0	0	0	0	0	3
235789	0	5	0	0	0	10	47	0	0	0	65	5	0	0	159	73	101	3	31	3	3	0	11	73	54	5	110	127	5	37	59	5	30	24	22	6	0	0	0	0	0	34	14	0	0	6	0	12	13
545247	0	0	0	0	0	7	246	0	0	0	7	0	0	0	53	19	10	9	46	8	40	0	0	15	113	11	47	107	0	32	26	0	21	4	23	13	0	0	0	0	0	26	0	0	0	0	0	0	4
106732	4	0	0	0	0	0	183	12	0	0	22	0	0	0	8	0	4	0	0	0	10	0	0	67	0	0	14	14	12	11	8	0	3	3	0	0	0	0	0	0	0	4	0	0	0	0	0	0	0
701385	0	40	0	0	0	93	1635	14	45	0	230	606	0	326	382	274	30	23	90	20	88	6	67	1038	148	16	861	1026	906	534	649	121	320	277	318	253	0	0	0	0	4	165	130	3	0	43	3	125	1997
102295	0	6	0	0	0	14	14	0	15	0	0	66	0	211	32	32	3	0	4	0	0	0	3	181	0	0	23	48	46	13	18	8	41	55	59	40	0	0	0	0	0	24	37	0	0	3	0	37	238
New.ReferenceOTU991	0	0	0	0	0	9	0	0	0	0	16	0	0	23	14	5	0	0	0	12	4	0	0	23	0	22	94	133	21	30	8	15	84	44	48	47	0	0	0	0	0	6	0	0	0	0	0	0	4
New.ReferenceOTU1191	0	0	0	0	0	0	0	0	0	0	0	4	0	0	0	0	0	0	0	0	0	0	0	0	0	6	6	15	0	0	0	0	3	0	3	0	0	0	0	0	0	0	0	0	0	0	0	0	3
547097	0	0	0	0	0	0	0	0	0	0	0	0	0	0	0	0	0	0	0	0	0	0	0	0	0	0	0	0	0	0	0	0	0	0	0	0	0	0	0	0	0	0	0	0	0	0	0	0	0
141793	0	0	0	0	0	0	0	0	0	0	0	0	0	0	0	0	0	0	0	0	0	0	0	0	0	0	0	0	4	0	0	0	0	0	0	0	0	0	0	0	0	0	0	0	0	0	0	0	0
New.ReferenceOTU840	0	0	0	0	0	0	0	0	0	0	0	0	0	0	0	0	0	0	0	0	0	0	0	0	0	3	0	0	0	0	0	0	0	0	0	0	0	0	0	0	0	0	0	0	0	0	0	0	0
New.ReferenceOTU432	0	0	0	0	0	6	29	0	0	0	44	256	0	270	0	3	0	0	0	0	0	0	0	0	0	0	0	0	0	0	0	0	0	0	14	0	0	0	0	0	0	0	4	0	0	0	0	0	0
928928	0	0	0	0	0	0	0	0	0	0	0	0	0	0	0	0	0	0	0	0	0	0	0	0	0	0	0	0	0	0	0	0	0	0	0	0	0	0	0	0	0	0	0	0	0	0	0	0	0
570385	0	0	0	0	0	0	0	0	0	0	0	0	0	9	12	0	0	0	4	0	0	0	0	0	0	0	0	0	0	0	0	0	0	0	0	0	0	0	0	0	0	721	10	0	0	0	0	0	0
New.CleanUp.ReferenceOTU63303	0	6	0	0	0	85	0	0	0	0	0	18	0	0	0	0	0	0	0	877	0	0	0	22	0	0	39	19	0	0	4	6	16	19	36	6	0	0	0	0	0	0	0	0	0	0	0	0	0
New.ReferenceOTU823	0	0	0	0	0	7	0	0	0	0	0	0	0	0	0	0	0	0	0	27	0	0	0	0	0	0	33	21	601	0	4	7	16	44	6	9	0	0	0	0	0	0	0	0	0	0	0	0	5
New.ReferenceOTU975	22	25	0	0	0	215	426	40	42	0	111	232	0	361	62	72	180	0	8	279	510	0	464	1148	42	307	1467	2914	2149	831	507	97	744	536	291	262	0	9	0	4	0	15	8	0	0	10	0	18	1337
4302012	32	54	0	0	0	560	1210	17	4	4	163	270	0	305	61	35	18	0	4	381	522	25	110	612	263	852	1120	1257	1073	399	179	786	2941	2081	1532	1518	0	0	0	0	0	16	3	0	0	8	0	0	486
New.ReferenceOTU262	0	0	0	0	0	212	33	0	0	0	0	24	0	0	0	0	0	0	0	7578	26	0	0	41	0	0	150	179	47	61	14	0	18	95	10	16	0	0	0	0	0	0	0	0	0	0	0	0	17
1109246	0	0	0	0	0	0	0	0	0	0	11	0	0	0	0	0	0	3	0	37	105	11	14	160	0	0	9	15	819	0	0	0	0	15	6	3	0	0	0	0	0	0	0	0	0	0	0	0	646
New.ReferenceOTU740	8	16	0	0	0	123	346	3	0	0	45	55	0	108	15	6	0	0	0	119	135	5	20	112	66	268	228	248	238	89	41	187	540	461	288	226	0	0	0	0	0	6	4	0	0	0	0	0	97
774016	5	0	0	0	0	26	18	0	0	0	0	5	0	0	0	0	0	0	0	300	30	0	0	15	0	22	80	177	65	55	9	7	31	198	17	45	0	0	0	0	0	4	0	0	0	0	0	0	211
138947	0	0	0	0	0	0	16	0	0	0	11	0	0	0	0	0	0	0	0	0	46	4	0	20	0	0	0	0	307	0	0	0	0	0	0	0	0	0	0	0	0	0	0	0	0	0	0	0	97
800248	3	17	0	0	0	56	222	0	0	0	0	8	0	0	0	3	0	0	0	1749	29	0	0	30	0	0	188	238	42	73	21	18	111	121	62	30	0	0	0	0	0	0	0	0	0	0	0	0	64
New.ReferenceOTU966	0	0	0	0	0	34	88	0	0	0	0	15	0	0	0	0	0	0	0	1412	37	0	0	77	0	16	85	40	236	30	14	0	12	9	7	0	0	0	3	0	0	0	0	0	0	0	0	0	48
New.ReferenceOTU421	0	0	0	0	0	0	0	0	0	0	0	0	0	0	0	0	0	0	0	0	0	0	0	0	0	0	0	0	8	0	0	0	0	0	0	0	0	0	0	0	0	0	0	0	0	0	0	0	0
655242	0	0	0	0	0	0	0	0	0	0	0	0	0	0	0	0	0	0	0	6	0	0	0	0	0	0	0	0	0	0	0	0	0	0	0	0	0	0	0	0	0	0	0	0	0	0	0	0	3
780407	0	0	0	0	0	0	0	0	0	0	0	0	0	0	0	0	0	0	0	0	0	0	0	0	0	0	0	0	0	0	0	0	0	0	0	0	0	0	0	0	0	0	0	0	0	0	0	0	0
4002408	0	0	0	0	0	0	0	0	0	0	0	0	0	0	0	0	0	0	0	0	0	0	0	0	0	0	0	0	0	0	0	0	0	0	0	0	0	0	0	0	0	0	0	0	0	0	0	0	0
4393348	0	0	0	0	0	4	27	0	0	0	6	8	0	17	4	0	0	0	0	8	47	0	18	82	0	7	29	87	265	21	9	7	8	12	12	3	0	0	4	0	0	0	0	0	0	0	0	0	90
3721059	0	0	0	0	0	0	0	0	0	0	0	0	0	0	0	0	0	0	0	0	0	0	0	0	0	0	0	0	0	0	0	0	0	0	0	0	0	0	0	0	0	0	0	0	0	0	0	0	0
New.ReferenceOTU1122	0	0	0	0	0	0	0	0	0	0	0	0	0	0	0	0	0	0	0	0	15	0	0	27	0	0	4	7	122	0	3	0	3	9	4	0	0	0	0	0	0	0	0	0	0	0	0	0	66
773900	0	0	0	0	0	0	9	0	0	0	0	0	0	6	0	0	0	0	0	7	21	0	7	32	0	0	21	59	39	18	7	0	14	6	5	5	0	0	0	0	0	0	0	0	0	0	0	0	18
691380	0	0	0	0	0	5	15	0	0	0	0	17	0	14	4	4	9	0	0	9	19	0	10	39	0	10	26	102	54	23	16	3	19	19	6	10	0	0	0	0	0	0	0	0	0	0	0	0	37
New.ReferenceOTU341	0	0	0	0	0	0	0	0	0	0	0	0	0	0	0	0	0	0	0	0	0	0	0	0	0	0	0	0	0	0	0	0	0	0	0	0	0	0	0	0	0	0	0	0	0	0	0	0	0
New.ReferenceOTU780	0	0	0	0	0	0	0	0	0	0	0	0	0	0	0	0	0	0	0	0	0	0	0	4	0	0	13	24	539	0	0	0	4	5	4	0	0	0	0	0	0	0	0	0	0	0	0	0	3
New.CleanUp.ReferenceOTU37579	0	0	0	0	0	0	0	0	0	0	0	0	0	0	0	0	0	0	0	0	0	0	0	0	0	0	0	0	0	0	0	0	0	0	0	0	0	0	0	0	0	0	0	0	0	0	0	0	0
New.ReferenceOTU954	0	0	0	0	0	6	11	0	4	0	0	0	0	55	3	0	14	0	0	3	10	0	0	19	0	7	71	127	0	45	14	3	15	6	10	0	0	0	0	0	0	6	0	0	0	0	0	0	0
4442662	8	19	0	0	0	71	419	0	23	0	26	189	0	153	52	72	42	0	3	52	118	0	0	576	0	30	322	816	3593	170	117	37	168	87	80	56	0	0	8	25	0	13	4	0	0	0	0	7	622
593441	7	11	0	0	0	54	5	0	0	0	61	125	0	116	9	0	46	0	0	64	128	0	40	315	0	112	66	35	191	34	4	17	76	79	33	21	0	0	0	0	0	0	0	0	0	0	0	0	101
590586	0	0	0	0	0	0	0	0	4	0	77	0	0	13	0	17	0	0	0	0	10	4	0	312	0	0	0	0	139	0	0	0	3	0	0	0	0	0	0	0	0	3	5	0	0	0	0	0	20
812921	5	0	0	0	0	0	0	0	0	0	4	0	0	0	0	0	0	0	0	0	26	0	0	10	59	14	0	3	33	0	0	3	0	3	0	0	0	0	0	0	0	0	0	0	0	0	0	0	3
132529	42	36	0	0	0	500	741	24	72	0	243	668	0	682	183	154	148	10	16	2985	1810	80	868	3999	120	546	3384	5599	18551	1352	466	323	1908	1118	972	383	0	0	10	7	3	49	14	0	3	5	0	0	4444
807415	74	48	0	0	0	423	221	26	455	0	326	474	0	256	57	54	46	4	17	1500	1576	70	888	1973	0	567	2053	3362	8759	974	282	344	1534	1390	736	538	0	0	41	0	0	44	15	0	0	6	0	0	4787
355768	14	21	0	0	0	42	52	0	27	0	100	245	8	207	22	8	16	4	3	106	122	12	60	149	0	352	219	249	749	56	35	49	128	107	63	38	0	0	0	0	3	8	0	0	0	0	0	0	136
779725	7	4	0	0	0	51	107	11	11	0	51	38	0	38	7	14	7	0	0	35	34	3	5	118	38	20	197	321	1109	56	23	44	171	121	108	65	0	0	0	0	0	0	0	0	0	0	0	0	216
551830	0	5	0	0	0	16	142	3	89	0	0	62	0	0	8	0	5	0	8	15	31	10	86	148	0	80	78	117	332	46	36	10	76	45	24	28	0	0	5	0	6	8	0	0	0	0	0	7	377
783224	8	3	0	0	0	4	4	0	14	0	56	671	0	987	7	4	0	0	13	12	6	0	0	23	0	908	0	17	46	0	0	57	7	18	33	6	0	0	0	0	0	16	0	0	0	0	0	0	120
638661	0	4	0	0	0	0	16	6	0	0	33	0	0	0	0	4	0	0	0	0	105	3	19	116	0	3	24	11	18	5	6	4	18	20	4	0	0	0	3	0	0	0	0	0	0	0	0	0	0
1126359	0	0	0	0	0	5	0	0	3	0	0	0	0	0	0	4	0	0	0	3	0	0	0	0	0	0	6	7	4	0	3	0	3	0	0	0	0	0	0	0	0	0	0	0	0	0	0	0	5
636845	5	0	0	0	0	10	3	0	0	0	6	8	0	5	0	0	0	0	0	60	34	3	22	45	0	9	26	33	363	7	5	11	23	30	13	13	0	0	0	0	0	0	0	0	0	0	0	0	117
543416	0	0	0	0	0	3	5	0	0	0	0	7	0	3	0	0	0	0	0	60	16	0	18	39	0	45	37	57	505	8	10	6	10	9	10	7	0	0	0	0	0	0	0	0	0	0	0	0	54
683891	0	0	0	0	0	0	0	0	19	0	3	79	0	199	3	0	0	5	0	0	0	0	0	0	0	100	0	0	3	0	0	3	0	0	7	0	0	0	0	0	0	0	0	0	0	0	0	0	278
546846	0	0	0	0	0	3	6	0	0	0	0	0	0	0	0	0	3	0	0	7	0	0	17	9	3	3	19	11	199	0	0	3	5	12	3	0	0	0	0	0	0	0	0	0	0	0	0	0	19
201726	0	0	0	0	0	8	6	0	4	0	3	33	0	28	6	0	0	0	0	23	12	0	0	10	0	13	48	79	335	9	8	10	40	27	15	7	0	0	0	0	0	0	0	0	0	0	0	0	14
New.ReferenceOTU1017	0	0	0	0	0	0	4	0	0	0	0	6	0	3	5	0	0	0	0	3	16	0	7	46	0	0	28	58	233	14	9	4	11	11	9	6	0	0	0	0	0	0	0	0	0	0	0	0	57
1108289	0	0	0	0	0	0	0	0	0	0	0	0	0	0	0	0	0	0	0	0	0	0	0	0	0	0	0	0	0	0	0	0	0	0	0	0	0	0	0	0	0	0	0	0	0	0	0	0	0
New.ReferenceOTU618	0	0	0	0	0	4	8	0	0	0	0	26	0	0	0	0	0	0	0	158	21	0	0	55	0	9	97	166	38	79	21	0	26	30	19	6	0	0	0	0	0	0	0	0	0	0	0	0	0
1131853	0	0	0	0	0	13	16	0	0	0	0	19	0	8	0	0	0	0	0	126	4	0	9	15	0	9	37	49	212	13	12	0	19	27	6	4	0	0	0	0	0	0	0	0	0	0	0	0	12
New.ReferenceOTU571	0	0	0	0	0	20	23	0	0	0	0	12	0	7	0	0	0	0	0	151	29	0	35	39	0	10	28	73	132	27	10	5	18	23	4	0	0	0	0	0	0	0	0	0	0	0	0	0	17
514247	0	0	0	0	0	0	0	0	0	0	3	4	0	7	0	0	0	0	0	0	3	0	0	0	0	6	0	4	3	0	0	0	0	0	0	7	0	0	0	0	0	0	0	0	0	0	0	0	3
952388	0	0	0	0	0	0	0	0	0	0	13	0	0	0	0	0	0	0	0	0	7	0	0	46	0	0	0	0	621	0	0	0	0	6	0	0	0	0	0	0	0	0	5	0	0	0	0	0	5
New.ReferenceOTU22	0	0	0	0	0	21	0	0	11	0	0	0	0	0	10	10	0	0	0	251	11	0	0	0	0	0	87	91	13	19	34	3	11	42	9	30	0	0	0	0	0	0	0	0	0	0	0	0	16
New.ReferenceOTU338	66	145	0	0	0	445	919	48	33	0	48	340	0	411	62	51	18	6	18	501	682	5	114	1429	10	184	1467	1494	1291	347	323	295	1248	743	770	406	0	0	55	5	0	7	0	0	0	3	0	0	644
163698	0	0	0	0	0	4	0	0	3	0	6	0	0	0	0	0	0	0	0	5	58	7	10	24	3	0	35	40	301	22	11	0	15	23	17	5	0	0	0	0	0	0	0	0	0	0	0	0	137
946052	0	0	0	0	0	3	0	0	0	0	4	11	0	0	0	0	0	0	0	0	21	0	0	113	0	0	20	35	324	10	11	0	0	25	3	6	0	0	8	0	0	0	0	0	0	0	0	0	104
515379	0	0	0	0	0	0	0	0	0	0	0	0	0	0	0	0	0	0	0	0	56	0	0	25	0	0	12	19	408	6	13	0	0	6	0	0	0	0	0	0	0	0	0	0	0	0	0	0	215
New.CleanUp.ReferenceOTU133057	0	0	0	0	0	3	0	5	0	0	3	0	0	0	0	7	0	0	0	5	17	0	0	7	0	11	76	177	110	23	30	13	29	43	26	9	0	0	0	0	0	0	0	0	0	0	0	0	19
New.CleanUp.ReferenceOTU21637	0	0	0	0	0	5	0	0	0	0	734	0	0	0	0	0	0	0	0	0	0	0	0	16	0	0	0	0	0	0	0	0	0	0	0	0	0	0	0	0	0	0	0	0	297	0	0	0	0
513640	0	0	0	0	0	0	0	0	0	0	0	0	0	0	0	0	0	0	0	0	0	0	0	0	0	0	0	0	0	0	0	0	0	0	0	0	0	0	0	0	0	0	0	0	0	0	0	0	0
620418	40	4	0	0	0	297	24	0	0	0	12	19	0	50	18	0	0	0	0	954	222	0	7	167	0	4	125	244	477	72	46	80	478	1145	256	400	0	0	0	0	0	0	0	0	0	0	0	19	712
New.ReferenceOTU88	5	0	0	0	0	20	0	0	0	0	0	0	0	0	0	4	0	0	0	34	22	0	0	29	0	20	78	113	25	34	23	9	38	51	39	39	0	0	0	0	0	0	0	0	0	0	0	0	24
1640195	0	0	0	0	0	3	0	0	0	0	7	7	0	0	0	0	0	0	0	0	128	9	32	80	0	0	0	0	434	0	0	0	9	3	0	0	0	0	0	0	0	0	0	0	0	0	0	0	554
New.ReferenceOTU726	0	0	0	0	0	0	0	0	0	0	0	0	0	0	0	0	0	0	0	0	0	0	0	0	0	0	0	0	0	0	0	0	0	0	0	0	0	0	0	0	0	0	0	0	0	0	0	0	0
New.ReferenceOTU1049	0	0	0	0	0	4	13	0	0	0	30	10	0	0	9	0	0	0	0	0	20	0	15	23	0	0	44	18	3	10	3	12	38	31	30	4	0	0	0	0	0	0	0	0	0	0	0	0	153
709657	0	4	0	0	0	5	0	0	0	0	0	6	0	0	13	3	0	0	0	0	8	0	0	0	0	10	0	0	8	0	0	0	0	0	0	0	0	0	0	0	0	0	0	0	0	0	0	0	261
564004	0	6	0	0	0	12	0	0	23	0	0	0	0	11	11	9	0	0	0	0	4	0	0	0	0	0	0	0	8	0	0	11	0	4	5	0	0	0	0	0	0	0	0	0	0	0	0	0	36
New.ReferenceOTU918	0	0	0	0	0	8	149	0	0	0	9	0	0	8	23	17	9	0	0	0	6	0	0	0	0	0	23	20	0	5	6	0	8	6	4	0	0	0	0	0	0	22	5	0	0	0	0	0	0
4347592	0	0	0	0	0	0	0	0	0	0	0	0	0	0	0	0	0	0	0	0	0	0	0	0	0	0	0	0	0	0	0	0	0	0	0	0	0	0	0	0	0	0	0	0	0	0	0	0	0
New.ReferenceOTU1178	0	0	0	0	0	0	0	0	0	0	0	0	0	0	0	0	0	0	0	0	0	0	0	0	0	0	0	0	0	0	0	0	0	0	0	0	0	0	0	0	0	0	0	0	0	0	0	0	0
New.ReferenceOTU4	0	0	0	0	0	0	0	0	0	0	0	0	0	0	0	0	0	0	0	0	0	0	0	0	0	0	0	0	0	0	0	0	0	0	0	0	0	0	0	0	0	0	0	0	0	0	0	0	0
233724	0	0	0	0	0	0	0	0	0	0	9	0	0	0	6	0	3	0	0	0	0	0	0	0	0	0	0	0	0	3	0	0	5	4	0	0	0	0	0	0	0	0	0	0	0	0	0	0	0
New.ReferenceOTU798	0	112	0	0	0	60	0	0	0	7	0	0	0	0	11	47	11	24	58	0	0	0	0	0	29	0	0	0	0	0	0	64	35	13	56	56	0	0	0	0	11	496	299	0	0	30	10	241	0
New.ReferenceOTU195	0	0	0	0	0	0	0	0	0	0	0	0	0	0	0	0	0	0	0	0	0	0	0	0	0	0	0	0	0	0	0	0	0	0	0	0	0	0	0	0	0	0	0	0	0	0	0	0	1891
4310798	0	0	0	0	0	0	0	0	0	0	0	0	0	0	0	0	0	0	0	0	0	0	0	0	0	0	0	0	0	0	0	223	0	9	30	0	0	0	0	0	0	5	0	0	0	0	0	0	7
754410	0	0	0	0	0	0	0	0	0	0	0	24	0	0	0	0	0	0	0	17	0	0	0	0	28	0	10	17	8	7	3	4	0	0	6	0	0	0	0	0	0	0	0	0	0	0	0	0	0
563240	5	0	0	0	0	0	0	0	0	0	0	25	0	0	0	0	0	0	0	43	0	0	0	0	0	0	27	42	9	22	6	0	0	6	17	6	0	0	0	0	0	0	0	0	0	0	0	0	0
257302	0	0	0	0	0	0	26	0	0	0	0	13	0	12	0	0	0	0	0	25	42	0	0	28	0	0	119	296	1494	75	29	0	21	15	3	5	0	0	0	0	0	0	0	0	0	3	0	0	617
277643	0	0	0	0	0	3	0	0	0	0	0	0	0	0	0	0	0	0	0	49	0	0	0	0	0	0	151	174	14	77	67	3	0	0	12	3	0	0	0	0	0	0	0	0	0	0	0	0	0
56491	0	0	0	0	0	0	0	0	0	0	0	0	0	0	0	0	0	0	0	0	0	0	0	0	0	0	4	6	28	0	0	0	0	0	0	0	0	0	0	0	0	0	0	0	0	0	0	0	62
1108960	0	0	0	0	0	0	9	0	13	0	0	20	0	20	0	0	0	0	0	0	0	0	0	11	0	14	0	5	0	0	0	0	0	0	0	0	0	0	0	3	0	0	0	0	0	0	12	0	0
771632	0	0	0	0	0	22	0	0	0	0	0	12	0	0	0	0	0	0	0	11	12	0	0	45	0	8	8	5	469	0	0	3	4	0	0	0	0	0	0	0	0	0	0	0	0	0	0	0	346
278075	0	0	0	0	0	0	0	0	0	0	28	0	0	0	0	0	0	0	0	0	11	0	0	3	0	0	5	0	305	0	0	0	0	0	0	0	0	0	0	0	0	0	0	0	0	0	0	0	159
New.ReferenceOTU483	3	9	0	0	0	4	508	0	4	0	77	99	0	90	49	37	16	4	6	3	185	0	59	17	41	31	372	409	11	166	104	18	52	104	105	51	0	0	0	0	0	15	0	0	0	3	0	0	25
New.ReferenceOTU1079	0	0	0	0	0	0	0	0	0	0	10	3	0	0	5	0	0	0	0	0	0	0	0	0	0	0	17	12	0	4	9	0	0	0	0	0	0	0	0	0	0	0	0	0	0	0	0	0	0
4459404	0	0	0	0	0	0	0	0	0	0	0	0	0	0	0	0	0	0	0	0	0	0	0	0	0	0	0	0	0	0	0	0	0	0	0	0	0	0	0	0	0	0	0	0	0	0	0	0	0
New.ReferenceOTU362	0	0	0	0	0	0	0	0	0	0	0	0	0	0	0	0	0	0	0	0	0	0	0	0	0	0	0	0	0	0	0	0	0	0	0	0	0	0	0	0	0	0	0	0	0	0	0	0	0
New.ReferenceOTU776	0	0	0	0	0	0	0	0	0	0	0	0	0	0	0	0	0	0	0	0	0	0	0	0	0	0	0	0	0	0	0	0	0	0	0	0	0	0	0	0	0	0	0	0	0	0	0	0	0
1121640	0	6	0	0	0	19	157	0	0	0	91	85	0	24	73	3	5	0	13	6	65	0	0	0	134	0	69	46	0	41	23	10	89	50	58	33	0	0	0	0	0	4	3	0	0	3	0	0	8
New.CleanUp.ReferenceOTU126709	0	0	0	0	0	0	0	0	0	0	0	0	0	0	0	0	0	0	0	0	0	0	0	0	0	0	0	0	0	0	0	0	0	0	0	0	0	0	0	0	0	0	0	0	0	0	0	0	0
New.ReferenceOTU827	0	0	0	0	0	7	0	0	0	0	0	6	0	0	50	33	24	0	0	0	0	0	0	0	0	0	13	29	0	12	10	0	0	0	0	0	0	0	0	0	0	0	0	0	0	0	0	0	0
New.ReferenceOTU328	0	0	0	0	0	0	0	0	0	0	0	0	0	0	0	0	0	0	0	0	0	0	0	0	0	0	0	0	0	0	0	0	0	0	0	0	0	0	0	0	0	0	0	0	0	0	0	0	0
4448755	49	30	0	0	0	83	398	0	12	0	84	153	0	68	80	13	0	5	4	266	50	27	149	10	0	142	424	96	24	97	122	157	377	756	622	474	0	0	17	0	0	6	3	0	0	5	0	5	122
New.ReferenceOTU1153	0	8	0	0	0	19	5	4	0	0	12	32	0	40	84	8	3	0	0	22	17	0	43	0	28	74	462	336	26	167	93	25	102	166	63	44	0	0	10	0	0	7	6	0	0	0	0	13	95
561640	0	0	0	0	0	0	0	0	0	0	0	0	0	0	3	0	0	0	0	0	0	0	0	0	0	0	21	23	0	8	5	0	0	0	0	0	0	0	0	0	0	0	0	0	0	0	0	0	0
511916	0	5	0	0	0	22	0	0	0	0	7	20	0	33	57	7	4	0	5	32	10	0	0	3	22	55	300	251	31	123	71	18	83	105	41	34	0	0	3	0	0	0	0	0	0	0	0	4	61
346019	0	0	0	0	0	0	0	0	16	0	0	0	0	0	0	0	0	0	0	0	0	0	0	0	0	0	0	0	0	0	0	0	0	0	0	4	0	0	0	0	0	10	0	0	0	0	0	0	0
New.ReferenceOTU378	0	0	0	0	0	0	0	0	7	0	0	0	0	0	0	0	0	0	0	0	0	0	0	0	0	0	0	0	0	0	0	2786	0	4	48	15	0	0	0	0	0	4	0	0	0	5	0	0	0
708849	0	0	0	0	0	397	123	0	0	0	7	0	0	0	0	0	0	0	0	0	11	0	0	0	0	0	16	14	0	0	13	60	0	41	0	120	0	0	0	0	0	0	0	0	0	0	0	0	0
759507	0	0	0	0	0	0	4	0	0	0	0	0	0	0	8	0	0	0	3	0	0	0	0	0	0	0	20	8	0	3	6	0	0	0	0	0	0	0	0	0	0	6	0	0	0	0	0	0	0
250119	0	0	0	0	0	0	21	0	16	0	0	0	0	33	29	13	10	0	0	0	0	0	0	0	0	8	133	107	4	58	66	0	22	20	18	3	0	0	0	0	0	0	0	0	0	0	0	0	9
New.ReferenceOTU158	3	5	0	0	0	6	21	0	0	0	6	12	0	6	6	0	0	0	0	12	0	0	7	0	0	7	30	4	0	4	7	6	16	47	30	21	0	0	0	0	0	0	0	0	0	0	0	0	9
New.ReferenceOTU516	0	0	0	0	0	3	13	0	0	0	0	14	0	0	49	3	0	0	0	14	0	0	0	7	28	37	199	127	0	62	56	21	55	48	74	21	0	0	0	0	0	0	0	0	0	0	0	0	11
610486	0	0	0	0	0	0	0	0	0	0	0	0	0	0	0	0	0	0	0	0	0	0	0	0	0	28	0	0	0	0	0	0	0	0	0	0	0	0	0	0	0	0	0	0	0	0	0	0	0
New.ReferenceOTU245	23	0	0	0	0	15	19	0	0	0	5	55	0	21	27	7	4	0	0	23	9	0	6	18	0	8	81	68	5	42	20	22	99	120	46	60	0	0	0	0	0	6	0	0	0	4	0	5	10
783719	14	6	0	0	0	0	45	9	4	0	15	34	43	14	0	13	4	0	0	10	6	12	107	9	515	61	0	0	0	0	0	0	0	6	0	3	43	0	0	44	0	11	4	0	0	0	9	11	0
846710	0	0	0	0	0	0	54	5	0	0	0	0	36	0	0	0	16	0	0	0	0	0	17	7	0	8	0	0	0	0	0	0	0	0	0	0	5	0	0	0	0	0	0	0	0	0	14	19	0
798634	12	4	0	0	0	17	0	0	41	0	0	9	0	39	6	4	0	0	0	48	5	0	5	5	25	101	49	55	104	26	13	8	56	121	14	34	0	0	0	0	0	0	0	0	0	0	0	0	148
261198	0	0	0	0	0	0	0	0	4	0	0	25	0	0	0	0	0	0	0	0	0	0	0	0	0	17	0	6	19	0	3	3	3	0	0	0	0	0	0	0	0	0	0	0	0	0	0	0	0
751207	0	0	0	0	0	0	0	0	0	0	0	27	0	0	4	0	0	0	0	0	0	0	0	0	0	0	13	7	30	7	9	0	12	362	5	65	0	0	0	0	0	0	0	0	3	0	0	0	167
226906	20	0	0	0	0	6	24	0	0	0	4	14	0	17	37	9	4	0	0	20	15	0	0	11	0	6	59	32	3	24	18	16	73	72	27	56	0	0	0	0	0	0	0	0	0	0	0	0	7
New.ReferenceOTU689	0	0	0	0	0	0	0	0	0	0	0	0	0	0	0	0	0	0	0	0	0	0	0	0	0	0	0	0	0	0	0	0	0	0	0	0	0	0	0	0	0	0	0	0	0	0	0	0	0
New.ReferenceOTU486	0	0	0	0	0	0	0	0	5	0	0	0	0	0	0	0	0	0	0	0	0	0	0	0	0	0	0	0	0	0	0	0	0	0	0	0	0	0	0	0	0	0	0	0	0	0	0	0	0
New.ReferenceOTU360	6	0	0	0	0	5	0	0	0	0	0	8	0	0	0	0	0	0	0	53	10	0	0	0	0	0	24	19	82	20	0	5	18	40	13	18	0	0	0	0	0	0	0	0	0	0	0	0	46
New.ReferenceOTU1167	0	0	0	0	0	0	0	0	0	0	0	0	0	0	0	0	0	0	0	0	0	0	0	0	0	0	0	0	0	0	0	0	0	0	0	0	0	0	0	0	0	0	0	0	0	0	0	0	0
814183	0	0	0	0	0	0	0	0	0	0	0	0	0	0	0	0	0	0	0	0	0	0	0	0	0	0	6	6	0	0	3	0	0	0	0	0	0	0	0	0	0	0	0	0	0	0	0	0	0
New.ReferenceOTU989	0	0	0	0	0	0	0	0	0	0	0	0	0	0	0	0	0	0	0	0	0	0	0	0	0	0	13	28	0	6	0	0	0	0	0	0	0	0	0	0	0	0	0	0	0	0	0	0	0
New.CleanUp.ReferenceOTU252679	0	0	0	0	0	0	0	0	0	0	0	0	0	0	0	0	0	0	0	0	0	0	0	0	0	0	0	0	0	0	0	0	0	0	0	0	0	0	0	0	0	0	0	0	0	0	0	0	0
576056	0	0	0	0	0	0	0	0	23	0	0	0	0	0	0	0	0	0	0	0	0	0	0	0	0	0	6	0	0	0	0	0	0	0	0	0	0	0	0	0	0	0	0	0	0	0	0	0	0
New.ReferenceOTU513	0	0	0	0	0	0	0	0	0	0	0	0	0	0	0	0	0	0	0	0	0	0	0	0	0	0	0	0	0	0	0	0	0	0	0	0	0	0	0	0	0	0	0	0	0	0	0	0	0
578293	0	0	0	0	0	0	0	0	0	0	0	0	0	0	0	0	0	0	0	0	0	0	0	0	0	0	0	0	0	0	0	0	0	0	0	0	0	0	0	0	0	0	0	0	0	0	0	0	0
558848	0	0	0	0	0	0	0	0	0	0	0	0	0	0	0	0	0	0	0	0	0	0	0	0	0	0	0	0	0	0	0	0	0	0	0	0	0	0	0	0	0	0	0	0	0	0	0	0	0
539852	0	0	153	64	12	37	0	0	0	0	161	197	0	38	65	0	8	8	3	36	12	7	1186	71	3	8	115	57	4	49	250	9	52	29	0	19	0	0	0	0	0	0	0	0	0	8	20	0	170
151797	6	12	0	0	0	13	0	0	0	0	0	236	0	209	101	9	12	37	16	31	0	0	0	0	623	149	16	23	5	9	38	10	17	25	3	3	0	4	13	0	0	0	0	0	0	0	0	0	187
New.CleanUp.ReferenceOTU126407	0	0	0	0	0	0	0	0	0	0	0	16	0	3	4	0	0	0	0	0	0	0	0	0	54	12	0	0	0	0	0	0	0	0	0	0	0	0	0	0	0	0	0	0	0	0	0	0	38
1133391	0	0	0	0	0	0	0	0	0	0	0	25	0	0	0	0	0	0	0	4	4	0	0	0	0	0	0	0	0	0	3	0	0	5	0	0	0	0	0	0	0	0	0	0	0	0	0	0	6
359570	16	3	0	0	0	193	0	0	0	0	670	302	0	903	97	43	5	90	67	64	54	121	190	123	0	63	45	33	49	21	56	29	97	398	6	23	0	0	10	0	4	13	13	0	0	0	0	17	540
555922	13	14	0	0	0	34	41	0	0	0	0	70	0	8	10	7	0	0	0	61	48	0	8	0	26	134	144	139	7	67	62	14	118	147	33	37	0	0	4	0	0	4	0	0	0	0	0	0	0
1106733	30	39	0	0	0	104	89	0	0	0	0	189	0	14	66	15	0	0	0	245	134	0	19	7	46	366	575	579	24	188	220	47	417	386	138	181	0	0	5	0	0	6	0	0	0	5	0	0	0
1105514	23	21	0	0	0	72	112	0	4	0	0	170	0	8	53	13	0	0	0	179	93	0	13	3	63	262	341	374	11	167	200	34	241	242	82	96	0	0	4	0	0	4	7	0	0	0	0	0	5
307161	0	0	0	0	0	0	0	0	0	0	0	0	0	0	0	0	0	0	0	0	7	0	0	3	0	0	125	129	103	69	90	0	15	35	25	10	0	0	0	0	0	0	0	0	0	0	0	0	51
557513	0	0	0	0	0	0	0	0	0	0	0	0	0	0	0	0	0	0	0	7	0	0	0	0	0	3	9	9	0	0	8	0	4	6	4	7	0	0	0	0	0	0	0	0	0	0	0	0	0
New.CleanUp.ReferenceOTU240643	0	0	0	0	0	4	0	0	0	0	0	8	0	0	0	0	0	0	0	5	4	0	0	0	0	10	21	20	0	0	12	4	8	28	3	5	0	0	0	0	0	0	0	0	0	0	0	0	0
680509	0	0	0	0	0	0	0	0	0	0	0	0	0	0	0	0	0	0	0	0	0	0	0	0	0	0	0	0	0	0	0	0	0	0	0	0	0	0	0	0	0	0	0	0	0	0	0	0	0
New.CleanUp.ReferenceOTU111758	0	0	0	0	0	0	0	0	0	0	0	0	0	0	0	0	0	0	0	0	0	0	0	0	0	0	0	0	0	0	0	0	0	0	0	0	0	0	0	0	0	0	0	0	0	0	0	0	0
1122784	0	0	0	0	0	6	75	0	8	0	17	18	0	63	25	46	7	3	7	9	3	0	0	0	0	20	293	225	3	90	68	26	70	58	75	27	0	0	3	0	0	14	0	0	0	0	0	0	0
825276	0	12	0	0	0	0	132	0	0	0	4	31	0	3	4	17	3	0	0	9	0	0	0	0	0	0	108	99	0	46	45	14	36	34	36	37	0	0	12	0	0	0	0	0	0	0	0	0	6
New.ReferenceOTU142	0	0	0	0	0	0	0	0	0	0	5	0	0	0	0	7	0	0	4	0	0	0	0	0	0	6	54	32	0	13	23	4	19	10	9	8	0	0	0	0	0	0	0	0	0	0	0	0	0
4051676	0	0	0	0	0	0	55	7	5	0	4	0	0	0	6	0	0	0	0	0	0	0	0	0	0	37	116	48	0	36	13	3	24	12	22	8	0	0	0	0	0	0	0	0	0	0	0	0	0
New.ReferenceOTU173	0	0	0	0	0	0	0	0	0	0	0	0	0	0	0	0	0	0	0	0	0	0	0	0	0	0	0	0	0	0	0	0	0	0	0	0	0	0	0	0	0	0	0	0	0	0	0	0	0
265055	0	0	0	0	0	0	0	0	0	0	0	0	0	0	3	0	0	0	0	0	9	0	0	14	0	0	0	0	28	0	0	0	0	0	0	0	0	0	0	0	0	0	0	0	0	0	0	0	187
New.CleanUp.ReferenceOTU316514	0	0	0	0	0	0	0	0	0	0	0	0	0	0	0	0	0	0	0	0	0	0	0	0	0	0	0	0	0	0	0	0	0	0	0	0	0	0	0	0	0	0	0	0	0	0	0	0	0
New.ReferenceOTU905	0	0	0	0	0	0	0	0	0	0	0	0	0	0	0	0	0	0	0	0	0	0	0	0	0	0	0	0	0	0	0	0	0	0	0	0	0	0	0	0	0	0	0	0	0	0	0	0	0
571871	0	0	0	0	0	0	0	0	10	0	0	0	0	0	18	0	11	0	0	0	0	0	0	0	0	0	17	16	0	12	29	0	0	0	0	0	0	0	0	0	0	0	0	0	0	0	0	0	0
New.ReferenceOTU848	0	0	0	0	0	0	0	0	0	0	0	0	0	0	0	0	0	0	0	0	0	0	0	0	0	0	0	0	0	0	0	0	0	0	0	0	0	0	0	0	0	0	0	0	0	0	0	0	0
New.ReferenceOTU1052	0	0	0	0	0	0	0	0	0	0	0	0	0	0	0	0	0	0	0	0	0	0	0	0	0	0	0	0	0	0	0	0	0	0	0	0	0	0	0	0	0	0	0	0	0	0	0	0	0
770389	0	0	0	0	0	3	26	0	13	0	0	72	0	21	0	0	7	0	0	0	0	0	0	6	0	0	72	35	0	16	19	9	39	17	25	15	0	0	3	0	0	0	0	0	0	0	0	0	6
10486	0	0	0	0	0	0	0	0	0	0	0	0	0	0	0	0	0	0	0	0	0	0	0	0	0	0	0	0	0	0	0	0	0	0	0	0	0	0	0	0	0	0	0	0	0	0	0	0	0
New.CleanUp.ReferenceOTU300553	0	0	0	0	0	0	0	0	0	0	0	0	0	0	0	0	0	0	0	0	0	0	0	0	0	0	0	0	0	0	0	0	0	0	0	0	0	0	0	0	0	0	0	0	0	0	0	0	0
New.ReferenceOTU770	0	0	0	0	0	23	0	5	0	0	0	0	0	0	0	0	0	0	0	1633	5	0	0	0	0	0	0	0	0	0	0	0	0	3	0	0	0	0	0	0	0	0	0	0	0	0	0	0	0
New.ReferenceOTU809	0	0	0	0	0	14	0	0	25	0	0	0	14	315	25	0	0	39	0	0	759	0	0	50	0	0	0	0	0	0	0	0	0	26	4	0	121	0	0	0	0	36	52	0	39	0	0	8808	0
1144110	0	0	0	0	0	0	0	0	0	0	0	0	0	0	0	0	0	0	0	0	0	0	0	0	0	0	0	0	0	0	0	0	0	0	0	0	0	0	0	0	0	0	0	0	0	0	0	0	0
New.ReferenceOTU199	0	0	0	0	0	0	0	0	8	0	0	0	0	0	41	34	4	0	0	0	14	0	0	0	0	43	105	143	0	64	27	0	5	5	7	0	0	0	0	0	0	0	3	0	0	0	0	0	0
1104661	0	0	0	0	0	0	0	0	0	0	0	0	0	0	29	18	0	0	0	0	0	0	0	0	0	0	38	76	0	18	9	0	0	0	4	0	0	0	0	0	0	0	8	0	0	0	0	0	0
1742484	0	0	0	0	0	0	26	0	0	0	0	0	0	0	0	4	0	0	0	0	0	0	0	0	0	0	0	4	0	3	0	0	0	0	0	0	0	0	0	0	0	0	0	0	0	0	0	7	0
806393	0	0	0	0	0	0	0	0	0	0	0	9	0	0	0	0	0	0	0	0	0	0	0	9	0	0	15	30	0	3	4	0	0	0	0	0	0	0	0	0	0	0	0	0	0	0	0	0	3
New.ReferenceOTU1119	0	0	0	0	0	10	351	0	0	0	24	8	0	63	40	28	39	4	16	13	49	0	0	24	0	66	354	331	0	116	66	5	40	5	24	12	0	0	0	0	3	15	9	0	0	0	0	13	0
701947	0	7	0	0	0	7	48	0	0	0	4	0	0	23	57	27	15	0	0	4	28	0	0	9	0	18	57	78	0	34	30	4	12	10	17	5	0	0	0	0	0	11	10	0	0	0	0	0	4
4390506	0	0	0	0	0	0	0	0	0	0	0	0	0	0	13	6	0	0	0	0	0	0	0	7	0	0	18	23	0	16	11	4	16	9	5	3	0	0	0	0	0	3	0	0	0	0	0	0	0
New.ReferenceOTU1168	0	0	0	0	0	0	14	0	0	0	0	0	0	0	0	0	0	0	0	0	0	0	0	0	0	15	0	3	0	0	0	0	0	0	0	0	0	0	0	0	0	0	0	0	0	0	0	0	0
New.ReferenceOTU1069	0	0	0	0	0	0	0	0	0	0	0	0	0	0	0	0	0	0	0	0	0	0	0	0	0	0	0	0	0	0	0	0	0	0	0	0	0	0	0	0	0	0	0	0	0	0	0	0	0
562014	0	0	0	0	0	0	0	0	0	0	0	0	0	0	0	0	0	0	0	0	0	0	0	0	0	0	0	0	0	0	0	0	0	0	0	0	0	0	0	0	0	0	0	0	0	0	0	0	0
1017733	0	0	0	0	0	0	0	0	0	0	0	10	0	0	5	0	0	0	0	0	0	0	0	0	0	0	8	11	0	8	10	0	0	0	0	0	0	0	0	0	0	0	0	0	0	0	0	0	7
839235	291	27	20	2648	23	47	70	0	27	3	50	1602	24056	1077	359	378	117	55227	5406	52	0	15	6	144	1232	74	105	27	25	0	114	34	156	228	15	982	72	24	154	95	396	170	80	878	5047	1025	3234	212	150
837068	0	0	0	34	0	0	0	0	0	0	0	4	6	3	0	0	0	370	7	0	0	0	0	0	5	0	0	0	0	0	0	0	0	3	0	0	0	0	3	0	0	0	0	11	123	8	8	0	0
837574	0	0	0	3	0	0	0	0	0	0	0	0	6	0	0	3	0	729	4	0	0	4	0	0	6	8	0	0	0	0	0	0	0	0	0	0	0	0	0	0	0	0	0	13	23	10	12	0	0
833876	0	0	0	0	0	0	0	0	0	0	0	0	23	0	0	0	0	43	5	0	0	0	0	0	0	0	0	0	0	0	0	0	0	0	0	0	0	0	0	0	0	0	0	0	0	0	3	0	0
New.ReferenceOTU1100	0	0	0	0	0	0	0	0	0	0	0	0	0	0	0	0	0	0	0	0	0	0	0	0	0	0	0	0	0	0	0	0	0	0	0	0	0	0	0	0	0	0	0	0	0	0	0	0	0
829240	0	0	0	8	0	0	0	0	0	0	0	6	71	4	0	0	0	148	19	0	0	0	0	0	0	0	0	0	0	0	0	0	0	0	0	0	0	0	3	0	0	0	0	0	20	7	13	0	0
836386	0	0	0	5	0	0	0	0	0	0	0	4	60	0	0	0	0	80	10	0	0	0	0	0	0	0	0	0	0	0	0	0	0	0	0	0	0	0	0	0	0	0	0	0	9	0	10	0	0
164822	0	0	0	3	0	0	0	0	0	0	0	4	56	9	0	0	0	102	15	0	0	0	0	0	0	0	0	0	0	0	0	0	0	0	0	0	0	0	0	0	0	0	0	3	11	0	13	0	0
836583	0	0	0	15	0	0	0	0	0	0	0	0	17	0	0	0	0	29	8	0	0	0	0	0	0	0	0	0	0	0	0	0	0	0	0	0	0	0	0	0	0	0	0	0	0	0	0	0	0
New.ReferenceOTU582	0	0	0	0	0	0	0	0	0	0	0	0	0	0	0	0	0	0	0	0	0	0	0	0	0	0	0	0	0	0	0	0	0	0	0	0	0	0	0	0	0	0	0	0	0	0	0	0	0
4334052	0	0	0	0	0	0	0	0	0	0	0	3	19	0	0	0	0	54	0	0	0	0	0	0	0	0	0	0	0	0	0	0	0	0	0	0	0	0	0	0	0	0	0	0	5	0	5	0	0
172717	0	0	0	0	0	0	0	0	0	0	0	0	0	0	0	0	0	79	0	0	0	0	0	0	4	0	0	0	0	0	0	0	0	0	0	0	0	0	0	0	0	0	0	0	5	0	0	0	0
339132	0	0	0	6	0	0	0	0	0	0	0	0	0	0	0	0	0	5	0	0	0	0	0	0	0	4	0	0	0	0	0	0	0	0	0	0	0	0	0	0	0	0	0	80	0	10	28	0	0
894492	0	0	0	0	0	0	0	0	0	0	0	6	0	0	0	0	0	0	0	0	0	0	0	0	0	0	0	0	0	0	3	0	0	6	0	0	0	0	0	0	0	0	0	0	0	0	0	0	27
870047	13	8	0	0	0	40	3	0	0	3	27	0	0	0	82	176	74	3	8	54	31	0	0	11	58	63	223	200	27	67	85	33	112	247	101	89	0	0	6	0	0	4	8	0	0	0	0	0	54
New.ReferenceOTU906	0	14	0	0	0	32	24	0	10	0	3	15	0	49	16	40	48	0	0	39	39	0	0	5	0	22	181	132	28	125	54	10	127	177	43	62	0	0	0	0	0	9	0	0	0	0	0	0	59
349306	0	3	0	0	0	22	0	0	25	0	0	13	0	46	43	90	61	4	0	50	0	0	0	6	0	25	223	212	4	132	146	15	34	105	58	54	0	0	0	0	0	0	0	0	0	0	0	0	3
810792	3	0	0	0	0	6	0	0	0	0	0	7	0	0	59	48	36	0	0	23	9	0	0	0	0	78	97	79	4	29	38	23	73	98	35	38	0	0	0	0	0	0	0	0	0	0	0	0	9
New.ReferenceOTU952	0	0	0	0	0	3	0	0	0	0	0	0	0	0	0	3	0	0	0	3	0	0	0	0	0	0	0	0	0	0	0	0	0	0	0	0	0	0	0	0	0	0	0	0	0	0	0	0	0
278789	794	0	146	109	662	216	47	13	24	0	649	937	0	142	156	6	13	133	7	57	11	4	173	130	2176	1554	143	61	10	34	416	7	222	500	6	38	0	356	93	0	0	0	4	3	0	0	0	0	676
New.ReferenceOTU69	0	0	0	0	0	0	0	0	0	0	0	0	0	0	0	0	0	0	0	0	0	0	0	0	0	0	0	0	0	0	0	0	0	0	0	0	0	0	0	0	0	0	0	0	0	0	0	0	0
4378477	0	0	0	0	0	0	0	0	0	0	0	0	0	0	0	0	0	0	0	0	0	0	0	0	0	0	0	0	0	0	0	0	0	0	0	0	0	0	0	0	0	0	0	0	0	0	0	0	0
811414	0	0	0	0	0	0	0	0	0	0	0	0	0	0	0	0	0	0	0	0	0	0	0	0	0	0	0	0	0	0	0	0	0	0	0	0	0	0	0	0	0	0	0	0	0	0	0	0	0
New.ReferenceOTU967	19	0	11	6	27	0	0	0	0	0	13	21	0	6	5	0	0	0	0	0	0	0	5	0	69	55	3	0	0	0	19	0	3	8	0	0	0	11	0	0	0	0	0	0	0	0	0	0	12
734269	0	0	0	0	0	0	0	0	0	0	0	0	0	0	0	0	0	0	0	0	0	0	0	0	0	0	0	0	0	0	0	0	0	0	0	0	0	0	0	0	0	0	0	0	0	0	0	0	0
805561	0	0	0	0	0	0	0	0	0	0	0	0	0	0	0	0	0	0	0	0	0	0	0	0	0	0	0	0	0	0	0	0	0	0	0	0	0	0	0	0	0	0	0	0	0	0	0	0	0
836783	0	0	3	0	0	0	0	0	0	0	0	0	0	0	0	0	0	0	0	0	0	0	0	11	0	0	0	0	0	0	0	0	0	0	0	0	0	0	0	0	0	0	0	0	0	0	0	0	41
286679	0	0	0	0	0	0	0	0	0	0	0	0	0	0	0	0	0	0	0	0	0	0	0	0	0	0	0	0	0	0	0	0	0	0	0	0	0	0	0	0	0	0	0	0	0	0	0	0	0
New.ReferenceOTU728	0	0	0	0	0	0	0	0	0	0	0	0	0	0	0	0	0	0	0	0	0	0	0	0	0	0	0	0	0	0	0	0	0	0	0	0	0	0	0	0	0	0	0	0	0	0	0	0	0
New.CleanUp.ReferenceOTU124888	0	0	0	0	0	0	0	0	0	0	0	0	0	0	0	0	0	0	0	0	0	0	0	0	0	0	0	0	0	0	0	0	0	0	0	0	0	0	0	0	0	0	0	0	0	0	0	0	0
New.ReferenceOTU347	0	0	0	0	0	0	0	0	0	0	0	0	0	0	0	0	0	0	0	0	0	0	0	0	0	0	0	0	0	0	0	0	0	0	0	0	0	0	0	0	0	0	0	0	0	0	0	0	0
303623	0	0	0	0	0	0	0	0	0	0	0	0	0	0	0	0	0	0	0	0	0	0	0	0	0	0	0	0	0	0	0	0	0	0	0	0	0	0	0	0	0	0	0	0	0	0	0	0	0
593544	3	3	0	0	0	15	66	0	0	0	39	22	0	52	0	15	0	0	0	5	5	0	3	42	0	0	64	28	0	19	27	15	33	39	35	23	0	0	0	0	0	0	0	0	0	0	0	0	10
New.ReferenceOTU789	0	0	0	0	0	0	0	0	0	0	0	3	0	0	13	6	5	0	0	0	0	0	0	0	0	0	13	24	0	7	11	0	4	4	0	0	0	0	0	0	0	3	0	0	0	0	0	0	0
788593	0	0	0	0	0	0	0	0	0	0	0	0	0	0	0	0	0	0	35	0	0	0	0	0	0	0	0	0	0	0	0	0	0	0	0	0	0	0	0	0	0	0	0	0	0	0	0	0	0
New.ReferenceOTU720	0	0	0	0	0	0	0	0	0	0	0	0	0	0	0	0	0	0	0	0	0	0	0	0	0	0	0	0	0	0	0	0	0	0	0	0	0	0	0	0	0	0	0	0	0	0	0	0	0
541517	0	0	0	0	0	0	0	0	0	0	0	0	0	0	0	0	0	0	0	0	0	0	0	0	0	0	0	0	0	0	0	0	0	0	0	0	0	0	0	0	0	0	0	0	0	0	0	0	0
537290	0	0	0	0	0	0	0	0	0	0	0	0	0	0	0	0	0	0	0	0	0	0	0	0	0	0	0	0	0	0	0	0	0	0	0	0	0	0	0	0	0	0	0	0	0	0	0	0	0
538000	0	0	0	0	0	0	0	0	0	0	0	0	0	0	0	0	0	0	0	0	0	0	0	0	0	0	0	0	0	0	0	0	0	0	0	0	0	0	0	0	0	0	0	0	0	0	0	0	0
922761	0	0	0	0	0	0	0	0	0	0	0	0	0	0	0	0	0	0	0	0	0	0	0	0	0	0	0	0	0	0	0	0	0	0	0	0	0	0	0	0	0	0	0	0	0	0	0	0	0
New.ReferenceOTU715	0	0	0	0	0	0	0	0	0	0	0	0	0	0	0	0	0	0	0	0	0	0	0	0	0	0	0	0	0	0	0	0	0	0	0	0	0	0	0	0	0	0	0	0	0	0	0	0	0
837283	123	0	48	1468	11	3	0	0	251	13	31	69	7	45	37	7	0	2158	150	9	0	0	0	0	506	1001	16	11	0	9	56	0	37	75	8	20	511	60	21	13	11	15	313	43013	0	3956	10385	19	77
558970	0	0	0	0	0	0	0	0	0	0	0	0	0	0	0	0	0	0	0	0	0	0	0	0	0	0	0	0	0	0	0	0	0	0	0	0	0	0	0	0	0	0	0	8	0	0	4	0	0
833475	0	0	0	4	0	0	0	0	0	0	0	0	0	0	0	0	0	0	0	0	0	0	0	0	0	0	0	0	0	0	0	0	0	0	0	0	0	0	0	0	0	0	0	30	0	4	5	0	0
New.ReferenceOTU1101	0	0	0	0	0	0	0	0	0	0	0	0	0	0	0	0	0	7	0	0	0	0	0	0	0	3	0	0	0	0	0	0	0	0	0	0	0	0	0	0	0	0	0	111	0	0	28	0	0
166268	0	0	0	5	0	0	0	0	0	0	0	0	0	0	0	0	0	4	0	0	0	0	0	0	0	4	0	0	0	0	0	0	0	0	0	0	0	0	0	0	0	0	0	84	0	9	21	0	0
New.ReferenceOTU891	0	0	0	0	0	0	0	0	0	0	0	0	0	0	0	0	0	10	0	0	0	0	0	0	0	0	0	4	0	5	4	0	4	0	0	7	0	0	0	0	0	0	0	0	0	0	0	0	0
New.ReferenceOTU177	0	0	0	0	0	0	0	0	0	0	0	0	0	0	0	0	0	0	0	0	0	0	0	0	0	0	0	0	0	0	0	0	0	0	0	0	0	0	0	0	0	0	0	0	0	0	0	0	0
212541	0	22	0	0	0	12	793	4	4	0	192	217	0	409	122	71	49	12	51	8	210	3	0	116	69	14	208	278	0	141	167	10	40	45	45	26	0	0	0	0	0	12	10	0	0	0	0	0	0
New.ReferenceOTU1012	0	27	0	0	0	12	548	0	8	0	112	197	0	391	58	41	21	13	31	0	127	6	7	82	85	0	144	182	0	85	131	8	35	48	35	15	0	7	0	0	0	12	0	0	0	0	0	0	3
3420100	0	0	0	0	0	0	0	0	0	0	0	3	0	0	3	0	0	0	0	0	0	0	0	0	0	0	0	3	0	0	0	0	0	7	0	5	0	0	0	0	0	0	0	0	0	0	0	0	4
New.ReferenceOTU1107	0	0	0	0	0	0	0	0	0	0	0	0	0	0	0	0	0	0	0	0	0	0	0	0	0	0	0	0	0	0	0	0	0	0	0	0	0	0	0	0	0	0	0	0	0	0	0	0	0
4318297	0	0	0	0	0	0	0	0	0	0	0	0	0	0	0	0	0	0	0	0	0	0	0	0	0	0	0	0	0	0	0	0	0	0	0	0	0	0	0	0	0	0	0	0	0	0	0	0	0
New.ReferenceOTU422	0	0	0	0	0	0	0	0	0	0	0	0	0	0	0	0	0	0	0	0	0	0	0	0	0	0	0	0	0	0	0	0	0	0	0	0	0	0	0	0	0	0	0	0	0	0	0	0	0
New.ReferenceOTU554	0	0	0	0	0	0	18	0	0	0	0	0	0	0	0	0	0	0	0	0	7	0	0	0	0	0	5	0	3	0	3	0	0	0	0	0	0	0	0	0	0	0	0	0	0	0	0	0	0
New.CleanUp.ReferenceOTU280487	0	0	0	0	0	0	0	0	0	0	0	0	0	0	0	0	0	0	0	0	0	0	0	0	0	0	0	0	0	0	0	0	0	0	0	0	0	0	0	0	0	0	0	0	0	0	0	0	0
New.ReferenceOTU864	0	0	0	0	0	0	0	0	0	0	774	0	0	0	0	0	0	0	0	0	0	0	0	7	0	0	0	0	0	0	0	0	0	0	0	0	0	0	0	0	0	0	0	0	0	0	0	0	15
New.ReferenceOTU317	0	72	0	0	0	21	0	0	5	22	13	44	0	62	105	601	20	102	182	9	0	0	0	0	174	210	16	4	0	0	9	658	139	242	193	425	0	0	3	0	12	614	789	6	3	42	53	283	13
New.ReferenceOTU711	0	69	0	0	0	22	0	0	22	29	25	13	0	38	135	660	34	67	181	9	0	0	0	0	242	209	23	16	0	7	3	508	180	152	221	261	0	0	7	0	19	569	717	7	4	64	8	383	12
New.CleanUp.ReferenceOTU288228	0	0	0	0	0	0	0	0	0	0	0	0	0	0	0	0	0	0	0	0	0	0	0	0	0	0	0	0	0	0	0	0	0	0	0	0	0	0	0	0	0	0	0	0	0	0	0	0	0
354600	0	0	0	0	0	0	0	0	0	0	0	0	0	0	16	418	21	0	5	0	0	0	0	0	25	8	0	0	0	0	0	77	16	20	5	25	0	0	5	0	4	73	100	0	0	7	9	81	0
824076	0	0	0	0	0	6	0	0	0	0	7	9	0	9	41	6	0	0	6	0	14	0	82	18	0	0	14	9	0	17	30	0	18	0	8	3	0	0	0	0	0	3	4	0	0	0	0	0	36
805785	0	0	0	0	0	0	0	0	0	0	0	13	0	0	6	9	0	0	0	0	0	0	0	0	0	0	9	0	0	3	0	0	4	0	0	0	0	0	0	0	0	0	0	0	0	0	0	0	156
543942	3	15	0	0	0	39	790	47	33	3	25	44	130	135	0	10	31	7	3	9	19	53	234	55	135	315	3	0	3	0	0	0	0	0	4	3	28	62	23	92	7	0	25	0	0	3	62	79	6
New.ReferenceOTU969	22	17	0	0	0	0	750	65	31	0	26	22	211	6	0	3	65	0	8	18	0	9	105	22	243	72	6	15	0	0	0	3	0	9	0	0	23	6	12	88	0	0	0	0	0	0	54	134	0
439982	3	7	0	0	0	4	32	0	6	0	3	0	4	34	0	8	0	0	0	0	0	6	27	0	21	104	0	0	0	0	0	0	0	0	0	0	6	7	10	44	0	3	7	0	0	0	0	0	0
585817	0	0	0	0	0	5	0	0	0	0	0	0	0	0	0	0	0	0	0	0	0	0	0	0	0	32	0	0	0	0	0	0	0	0	0	0	0	0	4	0	0	0	0	0	0	0	0	0	0
574102	3	0	0	0	0	0	36	0	30	6	0	0	174	0	0	44	12	0	0	0	182	51	292	180	0	1958	6	3	0	4	0	0	0	0	0	0	7	209	56	0	0	0	0	0	0	0	184	73	0
98909	28	5	0	0	0	30	0	0	0	0	0	89	0	14	6243	857	694	10	14	81	33	0	25	10	0	110	300	283	16	144	437	25	213	434	89	195	0	0	0	0	0	194	53	0	526	0	0	0	85
818602	0	0	0	0	0	0	13	0	0	0	0	0	9	3	0	0	7	0	0	0	0	4	10	7	13	110	0	0	0	0	0	0	0	0	0	0	0	9	7	0	0	0	0	0	0	0	4	0	0
New.ReferenceOTU273	0	0	0	0	0	0	0	0	0	0	0	0	0	0	0	0	0	0	0	0	0	0	0	0	0	0	0	0	0	0	0	0	0	0	0	0	0	0	0	0	0	0	0	0	0	0	0	0	0
New.ReferenceOTU121	8	0	0	0	0	14	0	0	0	0	0	37	0	9	75	15	14	7	3	48	20	0	19	8	0	52	65	37	9	38	37	16	80	141	33	62	0	0	0	0	0	3	0	0	0	5	0	0	27
827497	5	0	0	0	0	0	0	0	0	0	0	25	0	136	287	47	36	5	4	0	0	0	0	0	0	4	84	17	7	22	28	0	6	21	0	17	0	0	0	0	0	6	3	0	22	0	0	0	86
New.ReferenceOTU688	0	0	0	0	0	12	4	0	0	0	0	0	0	10	55	23	25	0	0	29	0	0	0	0	0	45	212	112	0	124	75	20	56	53	31	26	0	0	0	0	0	0	0	0	0	0	0	0	11
4041620	0	0	0	0	0	0	0	0	0	0	0	10	0	0	0	0	0	0	0	0	0	0	0	0	0	0	78	135	26	43	42	0	6	3	6	3	0	0	0	0	0	0	0	0	0	0	0	0	40
New.ReferenceOTU1082	0	0	0	0	0	0	0	0	0	0	0	0	0	0	7	0	0	0	0	4	0	0	0	0	0	20	107	133	36	44	42	0	6	7	7	7	0	0	0	0	0	0	0	0	0	0	0	0	49
838851	18983	38	5140	2686	7468	45	0	4	31	0	67	275	19701	60	632	92	124	90	207	29	40	239	217	60	535	686	15	9	6	19	39	0	129	149	14	20	4245	82129	4477	1248	3	22	28	291	0	98	4035	1419	813
New.ReferenceOTU924	513	0	123	68	159	0	0	0	8	0	0	4	626	0	16	0	0	0	14	0	0	5	7	0	14	24	0	0	0	0	0	0	0	3	0	0	120	2002	110	21	0	0	0	14	0	0	134	54	25
New.CleanUp.ReferenceOTU156186	101	0	25	8	39	0	0	0	0	0	0	0	95	0	3	0	5	0	0	0	0	5	0	0	3	5	0	0	0	0	0	0	0	0	0	0	25	476	17	11	0	0	0	0	0	0	15	5	10
4393352	36	0	10	4	13	0	0	0	0	0	3	0	48	0	0	0	0	0	0	0	0	0	0	0	0	0	0	0	0	0	0	0	0	0	0	0	9	242	14	3	0	0	0	0	0	0	8	0	3
578606	0	0	0	0	0	0	0	0	0	0	0	0	0	0	0	0	0	0	0	0	0	0	0	0	0	0	0	0	0	0	0	0	0	0	0	0	0	0	0	0	0	0	0	0	0	0	0	0	0
563900	0	0	0	0	0	0	0	0	0	0	0	0	0	0	0	0	0	0	0	0	0	0	0	0	0	0	0	0	0	0	0	0	0	0	0	0	0	0	0	0	0	0	0	0	0	0	0	0	0
837313	9	0	3	0	6	0	0	0	0	0	0	0	11	0	0	0	0	0	0	0	0	0	0	0	0	0	0	0	0	0	0	0	0	0	0	0	4	50	4	0	0	0	0	0	0	0	4	0	0
1767788	37	0	7	7	9	0	0	0	0	0	0	0	66	0	0	0	0	0	0	0	0	0	0	0	3	0	0	0	0	0	0	0	0	0	0	0	7	211	14	0	0	0	0	0	0	0	10	5	5
New.ReferenceOTU443	7	0	0	0	0	0	0	0	0	0	0	0	0	0	0	0	0	4	0	0	0	0	0	0	0	0	3	0	0	0	0	0	0	0	0	0	0	0	0	0	0	0	0	0	0	0	0	0	0
278962	0	0	0	0	0	0	0	0	0	0	0	0	0	0	0	0	0	0	0	0	0	0	0	0	0	0	0	0	0	0	0	0	0	0	0	0	0	0	0	0	0	0	0	0	0	0	0	0	0
New.ReferenceOTU942	5	0	0	0	0	0	0	0	0	0	0	0	0	0	0	0	0	0	0	0	0	0	0	0	0	0	0	0	0	0	0	0	0	0	0	0	0	0	0	0	0	0	0	0	0	0	0	0	0
106027	0	0	0	0	0	0	0	0	0	0	0	0	0	0	0	0	0	0	0	0	0	0	0	0	0	0	0	0	0	0	0	0	0	0	0	0	0	0	0	0	0	0	0	0	0	0	0	0	0
775149	9	5	0	0	0	7	77	8	46	0	0	107	0	126	140	150	140	0	6	28	39	0	0	34	60	243	1861	2148	108	1204	1470	39	166	332	144	133	0	0	0	0	0	10	0	0	0	0	0	3	110
883548	0	4	0	0	0	0	50	0	6	0	0	21	0	54	17	10	6	3	0	0	0	0	0	11	16	50	264	239	9	167	149	6	33	82	26	33	0	0	0	0	0	4	0	0	0	0	0	0	12
255261	0	0	0	0	0	0	0	0	0	0	0	0	0	0	0	0	0	0	0	0	0	0	0	0	0	0	0	0	0	0	0	0	0	0	0	0	0	0	0	0	0	0	0	0	0	0	0	0	0
New.ReferenceOTU507	0	0	0	0	0	7	76	0	0	0	0	17	0	3	0	0	0	0	0	17	0	0	0	9	0	11	136	118	302	91	46	14	17	49	13	8	0	0	0	0	0	0	0	0	0	0	4	0	245
4041627	0	0	0	0	0	0	0	0	0	0	0	0	0	0	0	0	0	0	0	0	0	0	0	0	0	0	8	32	0	5	7	0	0	0	0	0	0	0	0	0	0	0	0	0	0	0	0	0	0
1059762	0	0	0	0	0	0	0	0	10	0	0	0	0	0	0	0	0	0	0	0	0	0	0	0	0	0	0	0	0	0	0	0	0	0	0	0	0	0	0	0	0	0	0	0	0	0	0	0	0
1116073	0	0	0	0	0	0	0	0	0	0	0	0	0	0	0	0	0	0	0	0	0	0	0	0	0	0	5	0	0	0	3	0	0	0	0	0	0	0	0	0	0	0	0	0	0	0	0	0	0
4421846	0	0	0	0	0	7	0	0	0	0	0	16	0	0	21	0	0	0	0	9	6	0	0	0	0	41	116	130	0	63	52	8	48	64	26	32	0	0	0	0	0	0	0	0	0	0	0	0	4
1144365	0	0	0	0	0	3	43	0	0	0	0	0	0	4	0	0	0	0	0	13	0	0	0	0	0	4	100	110	223	60	37	6	27	46	13	22	0	0	0	0	0	4	0	0	0	0	5	0	200
New.ReferenceOTU816	0	0	0	0	0	0	0	0	0	0	0	0	0	6	0	0	0	0	0	0	0	0	0	0	0	0	20	19	4	11	19	3	3	6	0	6	0	0	0	0	0	0	0	0	0	0	0	0	0
3849747	0	0	0	0	0	0	33	0	0	0	0	12	0	0	0	0	0	0	0	6	0	0	0	0	0	0	45	77	3	29	30	0	6	14	0	0	0	0	0	0	0	0	0	0	0	0	0	0	0
New.ReferenceOTU645	0	0	0	0	0	0	0	0	0	0	0	8	0	0	0	0	0	0	0	0	0	0	0	0	0	0	119	182	0	66	62	3	8	12	0	5	0	0	0	0	0	0	0	0	0	0	0	0	0
761601	0	0	0	0	0	0	24	0	3	0	0	0	0	0	10	5	0	0	0	0	0	0	0	0	0	0	39	25	0	11	21	0	0	4	8	0	0	0	0	0	0	0	0	0	0	0	0	0	0
955582	35	27	0	0	0	89	112	11	0	0	0	111	0	42	38	28	11	0	8	234	63	0	3	0	7	405	733	750	345	288	148	70	640	359	163	154	0	0	13	0	0	0	0	0	0	0	0	0	290
60576	13	0	0	0	0	17	5	3	0	0	0	39	0	111	5	0	0	0	0	343	5	0	0	21	0	84	154	158	328	87	32	37	18	74	74	29	0	0	0	0	0	0	0	0	0	0	0	0	709
New.ReferenceOTU543	0	0	0	0	0	0	0	0	0	0	0	22	0	0	0	0	0	0	0	0	0	0	0	4	0	0	99	162	481	78	98	0	19	16	9	7	0	0	0	0	0	0	0	0	0	0	0	0	56
New.ReferenceOTU779	0	0	0	0	0	0	0	0	18	0	0	0	0	0	0	0	0	0	0	0	0	0	0	0	0	0	0	0	0	0	0	0	0	0	0	0	0	0	0	0	0	0	0	0	0	0	0	0	0
New.ReferenceOTU1170	0	0	0	0	0	8	3	0	0	0	0	10	0	19	0	0	0	0	0	98	0	0	0	6	0	32	48	48	88	25	15	3	3	25	12	12	0	0	0	0	0	0	0	0	0	0	0	0	178
578490	4	0	0	0	0	0	0	0	0	0	0	13	0	0	3	0	0	0	6	7	0	0	0	0	0	0	101	102	41	86	53	5	8	22	13	8	0	0	0	0	0	0	0	0	0	0	0	0	19
4300027	0	0	0	0	0	0	0	0	0	0	0	0	0	0	0	0	0	0	0	0	0	0	0	0	0	0	0	0	0	0	0	0	0	0	0	0	0	0	0	0	0	0	0	0	0	0	0	0	0
New.ReferenceOTU1001	0	0	0	0	0	0	0	0	0	0	0	0	0	0	0	0	0	0	0	0	0	0	0	0	0	0	0	0	0	0	0	0	0	0	0	0	0	0	0	0	0	0	0	0	0	0	0	0	0
New.CleanUp.ReferenceOTU172603	0	0	0	0	0	0	0	0	0	0	0	0	0	0	0	0	0	0	0	0	0	0	0	0	0	0	0	0	0	0	0	0	0	0	0	0	0	0	0	0	0	0	0	0	0	0	0	0	0
4401161	0	0	0	0	0	5	0	0	0	0	3	0	0	0	24	32	0	8	11	6	0	0	0	0	31	22	0	0	0	0	0	275	84	64	103	127	0	0	0	0	0	124	84	0	0	12	0	0	4
New.CleanUp.ReferenceOTU235101	0	0	0	0	0	3	0	0	0	0	19	0	0	0	0	0	0	0	0	0	0	0	0	0	0	0	0	0	0	0	3	3	0	0	0	0	0	0	0	0	0	0	0	0	0	0	0	0	13
New.ReferenceOTU863	0	0	0	0	0	0	0	0	0	0	0	0	0	0	0	0	0	0	0	0	0	0	0	0	0	0	0	0	0	0	0	0	5	0	4	0	0	0	0	0	0	0	0	0	0	0	0	0	0
New.ReferenceOTU749	0	0	0	0	0	0	0	0	0	0	0	0	0	0	14	0	0	0	0	0	6	0	0	0	0	0	0	8	0	4	0	77	27	14	23	62	0	0	0	0	0	9	10	0	0	0	0	6	0
807173	0	0	0	0	0	0	0	0	0	0	0	0	0	0	0	0	0	0	0	0	0	0	0	0	0	0	0	0	0	0	0	0	0	0	0	0	0	0	0	0	0	0	0	0	0	0	0	0	0
New.ReferenceOTU678	0	0	0	0	0	13	0	0	0	0	0	89	0	28	8	0	0	0	4	10	0	0	0	0	0	52	26	75	24	34	13	29	70	18	37	30	0	0	0	0	0	0	0	0	0	0	0	0	126
New.ReferenceOTU1015	0	0	0	0	0	0	0	0	0	0	0	82	0	19	10	0	0	0	17	3	0	0	0	0	0	9	23	21	0	12	12	6	15	11	26	3	0	0	4	0	0	6	0	0	0	0	0	25	4
New.ReferenceOTU48	0	0	0	0	0	0	0	0	0	0	12	51	0	0	0	0	0	0	5	0	0	0	0	0	113	0	12	0	0	0	19	0	8	6	14	0	0	0	0	0	0	0	0	0	0	0	0	0	20
New.ReferenceOTU83	0	6	0	0	0	7	0	0	0	0	10	5	0	0	26	0	0	0	3	0	0	0	0	0	40	115	87	49	0	18	30	59	72	23	48	28	0	0	10	0	0	14	9	0	0	0	0	0	80
New.ReferenceOTU1011	0	0	0	0	0	0	0	0	0	0	0	0	0	0	0	0	0	0	0	0	0	0	0	0	0	0	0	0	0	0	0	0	0	0	0	0	0	0	0	0	0	0	0	0	0	0	0	0	0
New.ReferenceOTU17	0	0	0	0	0	0	0	0	0	0	0	0	0	0	0	0	0	0	0	0	0	0	0	0	0	0	0	0	0	0	0	0	0	0	0	0	0	0	0	0	0	0	0	0	0	0	0	0	0
New.ReferenceOTU203	0	0	0	0	0	0	0	0	0	0	0	0	0	0	0	0	0	0	0	0	0	0	0	0	0	0	0	0	0	0	3	0	0	0	0	0	0	0	0	0	0	0	0	0	0	0	0	0	0
New.ReferenceOTU664	0	0	0	0	0	0	0	0	0	0	0	0	0	0	0	0	0	0	0	0	0	0	0	0	0	0	4	0	0	0	0	0	3	0	0	0	0	0	0	0	0	0	0	0	0	0	0	0	13
New.ReferenceOTU609	0	0	0	0	0	0	0	0	0	0	0	0	0	0	0	0	0	0	0	0	0	0	0	0	0	0	0	0	0	0	0	0	0	0	0	0	0	0	0	0	0	0	0	0	0	0	0	0	0
814955	0	0	0	0	0	0	0	0	0	0	117	0	0	0	3	0	0	0	0	0	15	0	0	112	0	9	12	15	249	0	0	3	0	5	6	0	0	0	0	0	0	0	0	0	0	0	0	0	186
New.ReferenceOTU935	0	0	0	0	0	0	0	0	0	0	0	0	0	0	0	0	0	0	0	0	0	0	0	0	0	0	5	31	3	7	3	0	0	0	0	3	0	0	0	0	0	0	0	0	0	0	0	0	0
New.ReferenceOTU751	0	0	0	0	0	0	0	0	0	0	0	0	0	0	4	0	0	0	4	0	0	0	0	0	0	0	0	4	0	0	0	0	0	0	6	0	0	0	0	0	0	0	0	0	0	0	0	0	0
New.ReferenceOTU386	0	0	0	0	0	0	0	0	0	0	0	0	0	0	3	0	0	0	0	0	0	0	0	0	0	0	0	0	0	0	0	0	0	0	0	0	0	0	0	0	0	0	0	0	0	0	0	0	0
New.ReferenceOTU920	0	0	0	0	0	0	0	0	0	0	0	0	0	0	0	0	0	0	0	0	0	0	0	0	0	0	0	0	0	0	0	0	0	0	0	0	0	0	0	0	0	0	0	0	0	0	0	0	0
New.ReferenceOTU409	0	0	0	0	0	0	0	0	0	0	0	10	0	0	0	0	0	0	0	0	0	0	0	0	0	0	0	0	0	0	0	0	0	0	0	0	0	0	0	0	0	0	0	0	0	0	0	0	0
New.ReferenceOTU391	8	0	0	0	0	21	0	0	0	0	0	46	0	91	12	3	0	0	3	19	7	0	0	16	0	145	57	43	5	20	22	50	146	66	90	71	0	0	10	0	0	3	0	0	0	0	0	0	54
New.ReferenceOTU198	0	0	0	0	0	16	102	0	0	0	0	100	0	102	12	23	0	0	3	7	8	0	37	0	0	94	39	65	0	21	48	18	94	97	72	56	0	0	7	0	0	6	0	0	0	0	0	0	9
4405349	0	0	0	0	0	0	0	0	0	0	0	0	0	0	0	0	0	0	0	0	0	0	0	0	0	0	0	0	0	0	0	0	0	0	0	0	0	0	0	0	0	0	0	0	0	0	0	0	0
New.CleanUp.ReferenceOTU355628	0	0	0	0	0	0	0	0	0	0	0	0	0	0	0	0	0	0	0	0	0	0	0	0	0	0	0	0	0	0	0	0	0	0	0	0	0	0	0	0	0	0	0	0	0	0	0	0	0
New.ReferenceOTU561	0	6	0	0	0	0	0	0	0	0	0	6	0	0	0	0	0	0	0	0	0	0	0	0	0	0	3	10	0	15	0	0	3	7	11	0	0	0	0	0	0	0	0	0	0	0	0	0	0
New.ReferenceOTU329	0	0	0	0	0	0	0	0	0	0	0	0	0	0	0	0	0	0	0	0	0	0	0	0	0	0	0	0	0	0	0	0	0	0	0	0	0	0	0	0	0	0	0	0	0	0	0	0	0
New.ReferenceOTU210	0	0	0	0	0	0	0	0	0	0	0	0	0	0	0	0	0	0	0	0	0	0	0	0	0	0	0	0	0	0	0	0	0	0	0	0	0	0	0	0	0	0	0	0	0	0	0	0	0
New.CleanUp.ReferenceOTU54018	0	0	0	0	0	0	0	0	0	0	0	0	0	0	0	0	0	0	0	0	0	0	0	0	0	0	0	0	0	0	0	0	0	0	0	0	0	0	0	0	0	0	0	0	0	0	0	0	0
940666	0	0	0	0	0	0	0	0	7	0	0	0	0	0	3	0	0	0	0	0	0	0	0	0	0	0	0	0	0	3	3	0	0	0	0	0	0	0	0	0	0	0	0	0	0	0	0	0	0
New.ReferenceOTU464	0	0	0	0	0	0	0	0	0	0	0	0	0	0	0	0	0	0	0	0	0	0	0	0	0	0	0	0	0	0	0	0	0	0	0	0	0	0	0	0	0	0	0	0	0	0	0	0	0
32738	0	5	0	0	0	0	0	0	0	0	0	0	0	0	0	0	0	0	0	0	0	0	49	0	0	0	5	0	0	0	0	0	3	3	7	3	0	0	0	0	0	0	0	0	0	0	0	0	4
New.ReferenceOTU489	0	0	0	0	0	0	0	0	0	0	0	0	0	0	0	0	0	0	0	0	0	0	0	0	0	0	0	0	0	0	0	0	0	0	0	0	0	0	0	0	0	0	0	0	0	0	0	0	0
New.ReferenceOTU315	0	0	0	0	0	0	0	0	0	0	0	0	0	0	0	0	0	0	0	0	0	0	0	0	0	0	0	0	0	0	0	0	0	0	0	0	0	0	0	0	0	0	0	0	0	0	0	0	0
New.CleanUp.ReferenceOTU216382	0	0	0	0	0	0	0	0	0	0	0	0	0	0	0	0	0	0	0	0	0	0	0	0	0	0	0	0	0	0	0	0	4	7	0	0	0	0	0	0	0	0	0	0	0	0	0	0	0
New.ReferenceOTU164	0	0	0	0	0	0	0	0	0	0	0	0	0	0	0	0	0	0	0	0	0	0	0	0	0	0	0	0	0	0	0	0	0	0	0	0	0	0	0	0	0	0	0	0	0	0	0	0	0
New.ReferenceOTU705	0	0	0	0	0	0	0	0	0	0	0	0	0	0	0	0	0	0	0	0	0	0	0	0	0	0	0	0	0	0	0	0	0	0	0	0	0	0	0	0	0	0	0	0	0	0	0	0	0
836766	0	0	0	0	0	0	0	0	0	0	0	0	0	0	450	0	0	0	0	0	0	0	0	3	0	0	10	3	0	0	11	0	0	3	0	3	0	0	0	0	0	0	0	0	0	0	6	0	117
4378109	0	0	0	0	0	0	0	0	0	0	0	0	0	0	0	0	0	0	0	0	0	0	0	0	0	0	0	0	0	0	0	0	0	0	0	0	0	0	0	0	0	0	0	0	0	0	0	0	0
New.ReferenceOTU560	125076	5	0	0	0	0	0	0	0	0	0	0	0	0	0	0	0	11	4	0	0	0	34	0	0	0	0	0	0	0	0	0	0	0	0	0	14748	0	0	8292	0	279	3	4	0	0	22	27	0
New.ReferenceOTU761	0	0	0	0	0	0	0	0	0	0	219	78	0	7	0	0	0	0	0	0	0	0	0	21	0	0	0	0	0	0	0	0	0	0	0	0	0	0	0	0	0	0	0	0	0	0	0	0	43
New.ReferenceOTU699	0	0	0	0	0	0	0	0	0	0	0	0	0	0	0	0	0	0	0	0	0	0	0	0	0	0	0	0	0	0	0	0	0	0	0	0	0	0	0	0	0	0	0	0	0	0	0	0	0
New.ReferenceOTU995	0	0	0	0	0	0	0	0	0	0	0	0	0	0	0	0	0	0	0	0	0	0	0	0	0	0	0	0	0	0	0	0	0	0	0	0	0	0	0	0	0	0	0	0	0	0	0	0	0
New.CleanUp.ReferenceOTU38162	0	0	0	0	0	0	0	0	0	0	0	0	0	0	0	0	0	0	0	0	0	0	0	0	0	0	3	16	0	0	6	0	0	0	0	0	0	0	0	0	0	0	0	0	0	0	0	0	0
4369121	0	0	0	0	0	36	0	0	0	0	10	26	0	13	12	0	0	0	0	89	137	0	0	188	0	26	304	386	837	152	50	11	144	104	50	32	0	0	0	0	0	0	0	0	0	0	0	0	601
142471	8	9	0	0	0	57	33	0	0	0	0	72	0	38	14	12	0	3	0	159	52	0	0	83	15	84	331	385	578	180	53	16	177	84	24	33	0	0	0	0	0	0	0	0	0	0	0	0	51
671300	20	0	0	0	0	23	82	0	8	0	0	36	0	0	5	8	0	0	0	117	11	0	0	48	17	5	144	110	410	63	37	16	197	124	48	35	0	0	0	0	0	0	0	0	0	0	0	0	877
New.ReferenceOTU138	4	6	0	0	0	3	3	4	0	0	4	15	0	23	14	38	8	0	0	25	0	0	0	13	0	120	84	82	11	31	79	5	119	95	26	49	0	0	0	0	0	4	0	0	0	0	0	0	60
341698	0	0	0	0	0	0	0	0	0	0	0	0	0	0	0	0	0	0	0	0	24	0	0	33	0	8	7	6	409	0	0	0	0	4	0	0	0	0	0	0	0	0	0	0	0	0	0	0	155
4323114	0	0	0	0	0	32	0	5	0	0	0	9	0	0	0	0	0	0	0	10	14	0	0	58	0	0	11	55	47	28	3	0	4	3	0	4	0	0	0	0	0	0	0	0	0	0	0	0	189
New.ReferenceOTU488	0	0	0	0	0	0	0	0	0	0	0	0	0	0	0	0	0	0	0	0	0	0	0	0	0	0	0	0	0	0	0	0	0	0	0	0	0	0	0	0	0	0	0	0	0	0	0	0	0
New.ReferenceOTU213	12	12	0	0	0	136	126	40	0	0	0	101	0	143	45	50	6	3	3	458	50	0	0	109	0	122	307	225	212	163	84	50	424	364	131	93	0	0	0	0	0	12	3	0	0	0	0	0	126
807200	31	8	0	0	0	74	194	0	7	0	3	97	0	43	123	116	27	3	7	200	129	0	0	181	62	124	431	278	220	175	117	23	279	224	75	85	0	0	15	0	0	28	5	0	0	3	0	6	129
New.ReferenceOTU229	0	8	0	0	0	14	111	0	0	0	60	51	0	26	18	0	0	0	0	23	411	43	527	224	0	0	33	31	35	33	12	15	21	57	28	8	0	0	0	0	0	8	3	0	0	0	0	0	689
540561	0	3	0	0	0	14	73	0	0	0	75	53	0	43	17	0	0	3	0	25	306	29	336	203	0	8	43	33	35	44	16	8	33	40	33	10	0	0	0	0	0	13	3	0	0	5	0	0	611
546058	10	0	0	0	0	41	96	16	88	0	12	140	0	46	127	151	25	4	5	114	75	0	0	100	0	75	325	254	31	218	178	17	258	217	66	73	0	0	0	0	0	23	0	0	0	0	3	14	50
4470886	19	4	0	0	0	53	96	5	0	0	0	33	0	41	9	22	3	0	0	262	23	0	0	47	0	95	101	59	36	49	17	18	266	137	70	47	0	0	0	0	0	0	3	0	0	0	0	4	28
New.ReferenceOTU498	5	0	0	0	0	4	21	0	3	0	0	22	0	3	11	19	14	0	0	16	10	0	0	32	0	0	88	63	22	28	32	3	40	30	7	11	0	0	0	0	0	11	0	0	0	0	0	0	21
562802	0	0	0	0	0	0	0	0	4	0	0	0	0	0	70	43	14	0	7	11	0	0	0	19	0	9	23	22	7	23	9	13	8	14	4	0	0	0	0	0	0	191	10	0	6	0	0	0	15
New.ReferenceOTU1016	0	0	0	0	0	25	4	8	19	0	0	0	0	0	5	0	0	0	0	770	24	0	0	28	0	0	92	208	12	114	22	6	23	35	10	15	0	0	0	0	0	0	0	0	0	0	0	0	0
319505	17	5	0	0	0	62	0	3	0	0	0	42	0	0	0	3	0	0	0	275	6	0	0	49	0	73	73	14	12	16	0	13	49	47	21	8	0	0	0	0	0	0	0	0	0	0	0	0	0
719681	10	0	0	0	0	12	0	0	26	0	0	27	0	0	0	0	0	0	0	54	4	0	0	0	0	0	20	0	0	5	4	0	36	16	11	9	0	0	11	0	0	3	0	0	0	0	0	0	10
589956	14	11	0	0	0	38	62	0	0	0	0	36	0	0	0	5	0	0	0	168	6	0	0	23	0	24	46	17	12	9	8	3	45	41	12	6	0	0	0	0	0	0	0	0	0	0	0	0	3
New.ReferenceOTU1112	0	0	0	0	0	0	0	0	0	0	0	0	0	0	0	4	0	0	0	0	0	0	0	0	0	0	0	0	0	0	0	0	0	5	0	0	0	0	0	0	0	0	0	0	0	0	0	0	0
512867	0	0	0	0	0	6	4	0	0	0	0	11	0	0	54	43	3	0	0	11	9	0	3	14	3	9	68	53	45	37	41	3	45	30	19	24	0	0	0	0	0	6	0	0	0	0	0	0	34
New.ReferenceOTU1143	0	0	0	0	0	15	4	0	0	0	0	28	0	0	7	12	0	0	0	17	23	0	0	88	0	10	49	94	125	30	21	3	40	33	11	15	0	0	0	0	0	0	0	0	0	0	0	0	170
850577	0	0	0	0	0	4	0	0	0	0	4	99	0	41	22	43	7	0	16	4	0	0	0	0	68	179	16	16	3	11	41	732	36	112	166	273	0	0	0	0	0	4	0	0	0	0	0	0	14
New.CleanUp.ReferenceOTU62628	0	0	0	0	0	0	0	0	0	0	10	0	0	0	0	0	0	0	0	12	0	0	0	11	0	0	31	28	38	29	7	0	15	46	5	15	0	0	0	0	0	0	0	0	0	0	0	0	84
New.ReferenceOTU614	0	0	0	0	0	0	0	0	0	0	0	0	0	0	0	0	0	0	0	0	0	0	0	0	0	0	0	0	0	0	0	0	0	0	0	0	0	0	0	0	0	0	0	0	0	0	0	0	0
New.ReferenceOTU169	0	0	0	0	0	7	0	0	0	0	0	0	0	0	0	0	0	0	0	0	0	0	0	0	0	0	0	0	0	0	0	0	0	3	0	0	0	0	0	0	0	0	0	0	0	0	0	0	0
3996107	0	0	0	0	0	3	26	0	0	0	6	0	0	0	3	0	8	4	0	4	40	0	0	33	0	0	7	26	44	3	5	6	33	18	22	15	0	0	0	0	0	0	0	0	0	0	0	0	85
781318	6	31	0	0	0	86	903	3	14	0	23	167	0	45	6	10	8	3	3	11	46	0	0	49	10	60	45	140	51	58	20	50	225	214	184	119	0	0	5	0	0	9	4	0	0	0	6	0	72
3394215	4	27	0	0	0	26	485	13	0	0	24	53	0	33	20	13	26	5	9	18	73	4	24	48	134	69	57	108	79	48	33	25	135	129	93	54	0	0	5	0	0	4	0	0	0	0	6	0	96
New.ReferenceOTU825	0	0	0	0	0	0	0	0	0	0	0	0	0	0	0	0	0	0	0	0	0	0	0	0	0	0	0	0	0	0	0	0	0	0	0	0	0	0	0	0	0	0	0	0	0	0	0	0	0
New.ReferenceOTU1146	5	0	0	0	0	6	71	0	0	0	0	0	0	0	0	0	0	0	0	84	17	0	0	0	0	0	19	55	4	33	6	7	19	56	15	7	0	0	0	0	0	0	0	0	0	0	0	0	10
512172	0	0	0	0	0	42	44	0	0	0	0	25	0	0	0	0	4	0	0	203	14	0	0	0	0	39	74	48	65	10	15	13	69	47	22	32	0	0	0	0	0	0	0	0	0	0	0	0	46
New.ReferenceOTU1192	6	0	0	0	0	5	0	0	0	0	0	0	0	0	0	0	0	0	0	106	0	0	0	36	0	0	20	11	6	0	5	0	0	65	0	11	0	0	0	0	0	0	0	0	0	0	0	0	11
New.ReferenceOTU49	0	0	0	0	0	0	0	0	0	0	0	0	0	0	0	0	0	0	0	0	5	0	0	4	0	0	0	0	7	0	0	0	0	0	0	0	0	0	0	0	0	0	0	0	0	0	0	0	7
146126	0	7	0	0	0	7	110	0	0	0	0	0	0	0	0	0	0	0	0	376	5	0	50	22	0	9	112	72	0	22	15	5	37	33	16	18	0	0	0	0	0	0	0	0	0	0	0	0	10
New.ReferenceOTU642	0	0	0	0	0	0	0	0	0	0	0	0	0	0	0	0	0	0	0	0	0	0	0	0	0	0	0	0	0	0	0	0	0	0	0	0	0	0	0	0	0	0	0	0	0	0	0	0	0
[truncated: 229 more columns]
